# Supplementary material for: Predicting crown width using nonlinear mixed-effects models accounting for competition in multi-species secondary forests
Source: PeerJ. 2022 Apr 27;10:e13105. doi: 10.7717/peerj.13105 (PMC9055997; doi:10.7717/peerj.13105)
Supplement: Supplemental Information 1 [file peerj-10-13105-s001.csv]

plot	tree.id	species	dbh	type	class	sp.code	ht	hcb	cw	x	y
1	1532	èçÄ¾	4.50	Sapling	ÆäËüÊ÷ÖÖ	Others	4.70	1.50	3.05	0.10	0.10
1	1533	·ãÏã	17.20	Adult	·ãÏã	LF	11.50	2.10	7.15	5.00	1.00
1	1534	ÅÝÍ©	4.20	Sapling	ÆäËüÊ÷ÖÖ	Others	6.80	3.40	2.30	5.00	1.55
1	1535	·ãÏã	4.60	Sapling	·ãÏã	LF	7.40	2.50	3.35	5.00	1.50
1	1536	É½Ñî	7.00	Adult	É½Ñî	PD	6.50	1.90	3.20	4.50	2.00
1	1537	ÂíÎ²ËÉ	7.80	Adult	ÂíÎ²ËÉ	PM	6.20	6.10	2.90	10.00	1.50
1	1538	·ãÏã	20.50	Adult	·ãÏã	LF	11.70	3.80	5.95	10.50	2.00
1	1539	ÂíÎ²ËÉ	4.10	Sapling	ÂíÎ²ËÉ	PM	3.10	2.60	1.60	16.00	2.50
1	1540	·ãÏã	14.90	Adult	·ãÏã	LF	11.30	2.50	5.60	18.00	0.50
1	1541	·ãÏã	2.50	Sapling	·ãÏã	LF	11.00	2.30	3.85	19.50	0.10
1	1542	·ãÏã	8.10	Adult	·ãÏã	LF	10.40	0.80	3.15	19.60	0.10
1	1543	É½Ñî	5.50	Adult	É½Ñî	PD	9.60	1.90	2.55	19.00	9.00
1	1544	·ãÏã	4.10	Sapling	·ãÏã	LF	4.30	1.90	2.35	17.00	8.00
1	1545	·ãÏã	4.30	Sapling	·ãÏã	LF	4.20	1.40	1.80	15.00	6.00
1	1546	¹âÆ¤èë	12.80	Adult	¹âÆ¤èë	BL	10.90	3.20	4.30	15.60	6.00
1	1547	É½Ñî	8.30	Adult	É½Ñî	PD	8.60	1.30	2.85	11.00	4.50
1	1548	É½Ñî	8.00	Adult	É½Ñî	PD	7.20	1.60	3.40	8.50	4.60
1	1549	èçÄ¾	8.50	Adult	ÆäËüÊ÷ÖÖ	Others	3.80	1.90	4.00	7.00	4.70
1	1550	ÂíÎ²ËÉ	6.40	Adult	ÂíÎ²ËÉ	PM	7.30	1.80	3.25	2.00	9.00
1	1551	ÂíÎ²ËÉ	4.50	Sapling	ÂíÎ²ËÉ	PM	4.20	0.70	2.05	0.30	11.00
1	1552	É½ºú½·	4.70	Sapling	ÆäËüÊ÷ÖÖ	Others	3.60	0.60	2.25	2.50	11.10
1	1553	·ãÏã	9.90	Adult	·ãÏã	LF	4.00	1.90	5.35	4.00	11.40
1	1554	·ãÏã	4.40	Sapling	·ãÏã	LF	5.30	3.00	1.45	10.00	11.40
1	1555	·ãÏã	15.70	Adult	·ãÏã	LF	12.00	1.30	5.55	12.50	11.90
1	1556	·ãÏã	16.10	Adult	·ãÏã	LF	12.20	2.40	5.50	18.00	13.00
1	1557	·ãÏã	4.40	Sapling	·ãÏã	LF	4.70	0.50	3.10	17.80	13.00
1	1558	É½Ñî	8.50	Adult	É½Ñî	PD	8.20	2.70	3.25	10.00	16.00
1	1559	¹âÆ¤èë	5.10	Adult	¹âÆ¤èë	BL	6.30	4.00	2.05	9.00	14.50
1	1560	É½Ñî	5.10	Adult	É½Ñî	PD	4.00	2.70	2.50	8.50	14.05
1	1561	É½Ñî	3.40	Sapling	É½Ñî	PD	4.60	2.80	2.10	8.50	14.00
1	1562	É½Ñî	15.10	Adult	É½Ñî	PD	11.20	2.80	4.00	8.00	15.00
1	1563	É½Ñî	10.90	Adult	É½Ñî	PD	9.80	2.40	3.55	7.00	15.00
1	1564	ÂíÎ²ËÉ	5.70	Adult	ÂíÎ²ËÉ	PM	5.20	1.30	2.70	6.00	15.00
27	1565	ÂíÎ²ËÉ	5.00	Adult	ÂíÎ²ËÉ	PM	7.00	1.20	2.65	2.00	66.00
1	1566	¹âÆ¤èë	4.30	Sapling	¹âÆ¤èë	BL	7.50	2.60	3.60	2.00	18.50
1	1567	¹âÆ¤èë	4.60	Sapling	¹âÆ¤èë	BL	5.40	2.30	2.60	6.00	17.50
1	1568	·ãÏã	9.90	Adult	·ãÏã	LF	9.40	1.20	3.70	10.00	19.00
1	1569	É½Ñî	7.20	Adult	É½Ñî	PD	7.80	2.10	3.25	12.00	18.50
1	1570	É½Ñî	5.20	Adult	É½Ñî	PD	6.20	1.30	2.30	13.00	18.40
1	1571	É½Ñî	9.70	Adult	É½Ñî	PD	8.50	3.00	3.90	16.00	18.00
1	1572	¹âÆ¤èë	5.70	Adult	¹âÆ¤èë	BL	11.30	5.10	3.20	8.50	12.00
1	1573	É½Ñî	7.50	Adult	É½Ñî	PD	8.50	3.40	2.85	9.00	12.10
1	1574	ÂíÉ£	7.60	Adult	ÆäËüÊ÷ÖÖ	Others	3.20	0.90	3.25	19.50	17.00
2	1575	èïÊ÷	5.20	Adult	ÆäËüÊ÷ÖÖ	Others	6.80	0.80	3.20	26.00	3.00
2	1576	¹¹Ê÷	5.10	Adult	ÆäËüÊ÷ÖÖ	Others	8.90	2.80	1.80	29.00	2.00
2	1577	·ãÏã	8.50	Adult	·ãÏã	LF	13.20	2.30	3.70	37.00	0.10
2	1578	¹¹Ê÷	9.10	Adult	ÆäËüÊ÷ÖÖ	Others	14.20	3.20	3.30	38.50	0.10
2	1579	ÊóÀî	4.80	Sapling	ÆäËüÊ÷ÖÖ	Others	3.10	0.20	3.05	38.50	1.50
2	1580	¹¹Ê÷	4.90	Sapling	ÆäËüÊ÷ÖÖ	Others	9.20	4.10	3.70	38.50	1.65
2	1581	¹¹Ê÷	5.40	Adult	ÆäËüÊ÷ÖÖ	Others	9.50	4.30	2.20	38.50	1.60
2	1582	èçÄ¾	14.10	Adult	ÆäËüÊ÷ÖÖ	Others	14.20	1.80	3.70	38.50	4.00
2	1583	ÅÝÍ©	5.10	Adult	ÆäËüÊ÷ÖÖ	Others	10.00	4.30	1.45	37.50	3.00
2	1584	É½Í©×Ó	10.40	Adult	ÆäËüÊ÷ÖÖ	Others	11.20	4.10	3.30	38.50	5.50
2	1585	É½Í©×Ó	5.30	Adult	ÆäËüÊ÷ÖÖ	Others	9.30	2.10	3.10	37.50	4.50
2	1586	·ãÏã	12.90	Adult	·ãÏã	LF	13.20	1.30	4.15	31.00	10.00
2	1587	·ãÏã	5.80	Adult	·ãÏã	LF	9.20	1.60	2.50	29.00	10.00
2	1588	ÂíÎ²ËÉ	5.10	Adult	ÂíÎ²ËÉ	PM	6.20	1.10	2.40	29.00	11.00
2	1589	¹âÆ¤èë	5.40	Adult	¹âÆ¤èë	BL	5.20	2.30	2.35	28.00	12.00
2	1590	¹âÆ¤èë	5.30	Adult	¹âÆ¤èë	BL	7.20	2.30	2.75	28.00	11.00
2	1591	·ãÏã	14.10	Adult	·ãÏã	LF	12.00	1.90	3.75	27.50	17.00
2	1593	É½Ñî	6.00	Adult	É½Ñî	PD	9.50	3.20	1.65	23.00	15.00
2	1595	¹âÆ¤èë	6.80	Adult	¹âÆ¤èë	BL	7.40	2.50	3.20	24.00	18.05
2	1596	¹âÆ¤èë	8.80	Adult	¹âÆ¤èë	BL	7.40	7.20	2.65	24.00	18.00
2	1597	¹âÆ¤èë	5.10	Adult	¹âÆ¤èë	BL	9.80	1.80	4.55	24.50	16.00
2	1598	ÂíÎ²ËÉ	5.60	Adult	ÂíÎ²ËÉ	PM	4.50	1.20	2.45	30.00	17.00
2	1599	·ãÏã	8.10	Adult	·ãÏã	LF	6.30	1.50	2.30	32.00	16.00
2	1600	·ãÏã	16.30	Adult	·ãÏã	LF	8.20	1.90	2.80	36.00	16.00
2	1601	¹âÆ¤èë	6.30	Adult	¹âÆ¤èë	BL	9.50	4.40	6.60	39.50	18.00
2	1602	Ê¯éª	5.30	Adult	ÆäËüÊ÷ÖÖ	Others	11.50	1.90	2.75	39.50	18.50
2	1603	Ê¯éª	7.40	Adult	ÆäËüÊ÷ÖÖ	Others	5.50	1.30	1.65	38.00	18.50
2	1605	¹âÆ¤èë	5.90	Adult	¹âÆ¤èë	BL	4.40	3.20	2.60	38.50	19.20
2	1606	»¯Ïã	5.30	Adult	»¯Ïã	PS	6.00	1.40	2.20	39.20	19.60
2	1607	¹âÆ¤èë	8.40	Adult	¹âÆ¤èë	BL	5.20	2.10	3.60	39.60	19.60
2	1608	èïÊ÷	5.20	Adult	ÆäËüÊ÷ÖÖ	Others	4.30	0.40	2.05	39.60	19.00
2	1609	èïÊ÷	5.10	Adult	ÆäËüÊ÷ÖÖ	Others	6.10	1.80	1.70	39.00	19.05
2	1610	èïÊ÷	8.10	Adult	ÆäËüÊ÷ÖÖ	Others	5.20	3.40	4.40	39.00	19.00
2	1611	èïÊ÷	5.50	Adult	ÆäËüÊ÷ÖÖ	Others	4.90	2.90	3.90	39.00	19.40
2	1612	èïÊ÷	4.50	Sapling	ÆäËüÊ÷ÖÖ	Others	9.40	4.50	2.85	39.20	19.50
2	1613	É½Ñî	5.20	Adult	É½Ñî	PD	6.80	3.10	2.65	39.20	19.90
2	1614	É½Ñî	6.30	Adult	É½Ñî	PD	6.50	3.50	2.65	39.40	19.80
2	1615	¹âÆ¤èë	6.20	Adult	¹âÆ¤èë	BL	5.20	2.20	2.25	39.50	19.85
2	1616	·ãÏã	5.80	Adult	·ãÏã	LF	6.30	1.20	2.95	39.90	19.50
2	1617	¹âÆ¤èë	10.30	Adult	¹âÆ¤èë	BL	6.10	4.10	3.60	39.80	19.70
2	1618	¹âÆ¤èë	16.50	Adult	¹âÆ¤èë	BL	4.60	4.30	4.35	39.50	19.80
1	1619	¹âÆ¤èë	14.30	Adult	¹âÆ¤èë	BL	8.90	3.10	4.75	20.00	20.00
3	1620	É½Í©×Ó	4.80	Sapling	ÆäËüÊ÷ÖÖ	Others	7.50	3.40	2.80	42.50	1.20
3	1621	·ãÏã	4.80	Sapling	·ãÏã	LF	5.40	0.30	2.75	45.60	1.80
3	1622	¹âÆ¤èë	9.80	Adult	¹âÆ¤èë	BL	8.40	1.10	3.85	49.50	2.30
3	1623	èçÄ¾	11.00	Adult	ÆäËüÊ÷ÖÖ	Others	8.30	2.00	3.30	51.90	4.20
3	1624	·ãÏã	19.90	Adult	·ãÏã	LF	10.50	2.80	4.10	53.80	1.60
3	1625	É½Ñî	7.60	Adult	É½Ñî	PD	5.40	1.20	2.55	54.30	1.70
3	1626	É½Ñî	7.60	Adult	É½Ñî	PD	6.30	4.00	3.45	55.40	1.50
3	1627	ÂíÎ²ËÉ	8.00	Adult	ÂíÎ²ËÉ	PM	8.00	1.10	3.90	57.30	2.00
3	1628	ÂíÎ²ËÉ	7.80	Adult	ÂíÎ²ËÉ	PM	8.20	1.50	2.45	59.50	2.50
3	1629	ÂíÎ²ËÉ	4.50	Sapling	ÂíÎ²ËÉ	PM	3.70	1.10	1.85	59.40	9.80
3	1630	ÂíÎ²ËÉ	4.10	Sapling	ÂíÎ²ËÉ	PM	3.90	0.70	1.95	56.90	9.30
3	1631	¹âÆ¤èë	8.60	Adult	¹âÆ¤èë	BL	10.60	2.80	3.70	56.90	10.20
3	1632	¹âÆ¤èë	4.20	Sapling	¹âÆ¤èë	BL	6.20	4.20	0.85	56.90	10.30
3	1633	¹âÆ¤èë	8.40	Adult	¹âÆ¤èë	BL	7.40	1.20	3.15	57.20	11.80
3	1634	¹âÆ¤èë	5.00	Adult	¹âÆ¤èë	BL	5.80	3.20	2.70	53.40	10.50
3	1635	¹âÆ¤èë	9.40	Adult	¹âÆ¤èë	BL	10.60	4.70	3.65	52.50	11.30
3	1636	¹âÆ¤èë	12.10	Adult	¹âÆ¤èë	BL	10.80	4.80	4.40	53.80	12.50
3	1637	¹âÆ¤èë	8.40	Adult	¹âÆ¤èë	BL	9.80	6.30	4.20	51.30	11.60
3	1638	É½Ñî	6.20	Adult	É½Ñî	PD	4.20	1.50	2.90	50.20	8.80
3	1639	É½Ñî	4.50	Sapling	É½Ñî	PD	4.00	1.50	2.70	49.10	9.20
3	1640	É½Ñî	4.30	Sapling	É½Ñî	PD	5.20	3.50	1.60	48.00	10.60
3	1641	¹âÆ¤èë	15.30	Adult	¹âÆ¤èë	BL	12.40	4.30	4.20	50.50	7.50
3	1642	É½Ñî	4.20	Sapling	É½Ñî	PD	6.30	1.80	1.50	49.80	10.10
3	1643	É½Ñî	8.30	Adult	É½Ñî	PD	8.40	2.70	3.95	49.20	5.50
3	1644	É½Ñî	11.70	Adult	É½Ñî	PD	10.60	1.60	4.20	48.20	4.80
3	1645	¹âÆ¤èë	21.50	Adult	¹âÆ¤èë	BL	11.50	4.20	3.55	45.70	10.00
3	1646	ÂíÉ£	6.40	Adult	ÆäËüÊ÷ÖÖ	Others	4.30	1.60	2.05	44.60	9.50
3	1647	ÂíÎ²ËÉ	5.00	Adult	ÂíÎ²ËÉ	PM	4.00	1.70	2.80	43.60	8.70
3	1648	ÂíÎ²ËÉ	3.60	Sapling	ÂíÎ²ËÉ	PM	3.60	0.60	1.95	42.30	8.60
3	1649	¹âÆ¤èë	8.00	Adult	¹âÆ¤èë	BL	3.80	1.00	2.40	41.90	10.00
3	1650	ÂíÎ²ËÉ	4.90	Sapling	ÂíÎ²ËÉ	PM	7.40	1.40	3.20	40.80	10.00
3	1651	É½Ñî	9.40	Adult	É½Ñî	PD	10.20	7.50	1.80	43.80	12.00
3	1652	¹âÆ¤èë	9.30	Adult	¹âÆ¤èë	BL	16.20	8.20	2.65	43.00	11.00
3	1653	ÂíÎ²ËÉ	6.20	Adult	ÂíÎ²ËÉ	PM	4.10	1.10	2.45	43.00	15.00
3	1654	¹âÆ¤èë	8.60	Adult	¹âÆ¤èë	BL	14.20	7.20	2.90	47.00	15.05
3	1655	¹âÆ¤èë	13.70	Adult	¹âÆ¤èë	BL	15.10	8.30	3.40	41.00	10.00
3	1656	¹âÆ¤èë	6.30	Adult	¹âÆ¤èë	BL	12.40	1.70	2.25	58.50	15.05
3	1657	¹âÆ¤èë	8.50	Adult	¹âÆ¤èë	BL	12.30	1.80	2.70	58.50	15.00
3	1658	¹âÆ¤èë	13.40	Adult	¹âÆ¤èë	BL	14.20	3.80	5.35	58.50	18.00
3	1659	èïÊ÷	4.60	Sapling	ÆäËüÊ÷ÖÖ	Others	7.20	3.90	2.30	58.00	18.00
3	1660	èçÄ¾	5.80	Adult	ÆäËüÊ÷ÖÖ	Others	11.10	9.20	2.00	54.00	17.00
3	1661	¹âÆ¤èë	10.50	Adult	¹âÆ¤èë	BL	16.90	9.80	2.65	56.00	16.00
3	1662	¹âÆ¤èë	11.10	Adult	¹âÆ¤èë	BL	13.20	10.20	3.65	55.00	17.00
3	1663	¹âÆ¤èë	8.50	Adult	¹âÆ¤èë	BL	14.20	9.20	4.45	52.00	19.50
3	1664	·ãÏã	4.30	Sapling	·ãÏã	LF	7.20	0.50	1.95	51.00	19.50
3	1665	¹âÆ¤èë	22.60	Adult	¹âÆ¤èë	BL	16.20	3.90	7.30	51.00	19.00
3	1666	É½Ñî	11.00	Adult	É½Ñî	PD	13.80	8.90	2.65	51.00	18.00
3	1667	·ãÏã	11.60	Adult	·ãÏã	LF	12.30	3.20	4.15	51.00	17.00
3	1668	¹âÆ¤èë	4.50	Sapling	¹âÆ¤èë	BL	9.80	2.30	2.00	50.00	17.00
3	1669	É½Ñî	5.50	Adult	É½Ñî	PD	12.30	4.50	2.70	46.80	15.00
3	1670	É½Ñî	3.40	Sapling	É½Ñî	PD	5.70	0.80	0.85	47.00	15.00
3	1671	¹âÆ¤èë	7.20	Adult	¹âÆ¤èë	BL	14.20	9.20	2.45	47.00	17.00
3	1672	·ãÏã	4.00	Sapling	·ãÏã	LF	6.30	1.20	2.70	45.00	16.70
3	1673	·ãÏã	4.10	Sapling	·ãÏã	LF	6.20	1.70	2.25	45.00	17.00
3	1674	·ãÏã	7.20	Adult	·ãÏã	LF	11.20	2.10	3.30	45.00	18.00
3	1675	É½Ñî	7.50	Adult	É½Ñî	PD	12.40	2.90	2.15	45.00	19.90
3	1676	¹âÆ¤èë	9.30	Adult	¹âÆ¤èë	BL	16.00	5.20	3.65	45.00	18.90
3	1677	¹âÆ¤èë	11.10	Adult	¹âÆ¤èë	BL	15.20	9.20	3.50	44.00	19.00
3	1678	É½Ñî	7.90	Adult	É½Ñî	PD	14.20	7.80	3.80	42.00	18.50
4	1679	¹âÆ¤èë	20.10	Adult	¹âÆ¤èë	BL	15.90	13.80	4.35	60.10	1.50
4	1680	·ãÏã	4.50	Sapling	·ãÏã	LF	11.80	8.40	2.15	63.50	1.00
4	1681	èçÄ¾	4.90	Sapling	ÆäËüÊ÷ÖÖ	Others	10.20	9.00	2.80	64.50	2.00
4	1682	ÂíÎ²ËÉ	5.60	Adult	ÂíÎ²ËÉ	PM	6.10	4.40	2.60	66.50	1.50
4	1683	»¯Ïã	3.20	Sapling	»¯Ïã	PS	9.80	7.50	2.45	78.00	1.00
4	1684	ÂíÎ²ËÉ	10.30	Adult	ÂíÎ²ËÉ	PM	6.30	4.20	3.05	79.00	2.00
4	1685	ÂíÎ²ËÉ	9.90	Adult	ÂíÎ²ËÉ	PM	7.30	4.10	2.80	78.50	3.50
4	1686	ÂíÎ²ËÉ	6.40	Adult	ÂíÎ²ËÉ	PM	8.10	5.30	2.75	77.00	3.00
4	1687	¹âÆ¤èë	4.30	Sapling	¹âÆ¤èë	BL	7.80	5.70	2.70	65.00	18.00
4	1688	ÂíÎ²ËÉ	9.90	Adult	ÂíÎ²ËÉ	PM	7.20	6.40	3.10	75.00	5.00
4	1689	·ãÏã	26.30	Adult	·ãÏã	LF	16.50	15.00	9.10	70.00	7.00
4	1690	ÂíÎ²ËÉ	5.10	Adult	ÂíÎ²ËÉ	PM	6.80	5.00	3.15	66.00	5.00
4	1691	ÂíÎ²ËÉ	8.70	Adult	ÂíÎ²ËÉ	PM	4.90	4.10	4.85	61.50	4.00
4	1692	ÅÝÍ©	4.30	Sapling	ÆäËüÊ÷ÖÖ	Others	7.80	5.50	3.20	61.50	5.50
4	1693	éªÄ¾	4.00	Sapling	ÆäËüÊ÷ÖÖ	Others	3.90	1.80	4.30	63.00	10.00
4	1694	ÂíÎ²ËÉ	7.20	Adult	ÂíÎ²ËÉ	PM	5.40	4.10	3.45	64.20	8.00
4	1695	èïÊ÷	4.60	Sapling	ÆäËüÊ÷ÖÖ	Others	5.90	4.80	2.30	71.60	10.00
4	1696	ÂíÎ²ËÉ	4.20	Sapling	ÂíÎ²ËÉ	PM	4.00	3.50	1.25	77.00	10.00
4	1697	ÂíÎ²ËÉ	4.80	Sapling	ÂíÎ²ËÉ	PM	4.30	3.90	1.95	73.00	10.00
4	1698	ÂíÎ²ËÉ	8.30	Adult	ÂíÎ²ËÉ	PM	6.00	5.10	3.05	74.00	9.20
4	1699	É½ºú½·	4.80	Sapling	ÆäËüÊ÷ÖÖ	Others	4.20	3.20	2.00	75.00	19.50
4	1700	É½Ñî	3.50	Sapling	É½Ñî	PD	5.60	2.10	1.60	79.60	11.00
4	1701	èïÊ÷	8.50	Adult	ÆäËüÊ÷ÖÖ	Others	7.60	5.10	2.75	79.00	11.00
4	1702	èïÊ÷	4.20	Sapling	ÆäËüÊ÷ÖÖ	Others	6.00	3.30	1.50	79.50	11.70
4	1703	É½Ñî	13.90	Adult	É½Ñî	PD	4.60	1.80	2.20	77.50	10.00
4	1704	èïÊ÷	21.80	Adult	ÆäËüÊ÷ÖÖ	Others	10.70	7.70	6.55	77.00	10.80
4	1705	·ãÏã	4.40	Sapling	·ãÏã	LF	12.40	11.40	6.10	73.00	12.50
4	1706	èïÊ÷	8.10	Adult	ÆäËüÊ÷ÖÖ	Others	3.40	2.00	2.25	72.10	11.00
4	1707	ÂíÎ²ËÉ	9.20	Adult	ÂíÎ²ËÉ	PM	6.50	5.40	2.00	69.30	12.50
4	1708	É½Ñî	3.20	Sapling	É½Ñî	PD	8.70	5.70	2.75	69.20	13.00
4	1709	ÆÓÊ÷	16.10	Adult	ÆäËüÊ÷ÖÖ	Others	5.10	4.20	1.50	67.00	13.10
4	1710	¹âÆ¤èë	4.30	Sapling	¹âÆ¤èë	BL	10.30	6.50	3.75	66.80	12.90
4	1711	É½Ñî	15.70	Adult	É½Ñî	PD	3.70	2.50	2.70	62.50	12.60
4	1712	¹âÆ¤èë	15.70	Adult	¹âÆ¤èë	BL	8.80	5.30	4.55	62.50	14.30
4	1713	·ãÏã	5.30	Adult	·ãÏã	LF	4.80	3.50	4.25	62.00	16.50
4	1714	¹âÆ¤èë	8.30	Adult	¹âÆ¤èë	BL	7.80	4.20	3.15	62.10	16.70
4	1715	»¯Ïã	4.10	Sapling	»¯Ïã	PS	5.20	4.00	2.35	63.80	16.50
4	1716	¹âÆ¤èë	9.00	Adult	¹âÆ¤èë	BL	8.50	6.10	2.55	64.00	14.10
4	1717	É½Ñî	6.50	Adult	É½Ñî	PD	7.50	4.00	1.90	66.50	14.90
4	1718	¹âÆ¤èë	4.30	Sapling	¹âÆ¤èë	BL	5.40	4.10	2.05	67.50	14.90
4	1719	¹âÆ¤èë	11.10	Adult	¹âÆ¤èë	BL	10.30	7.20	3.05	71.00	14.90
4	1720	¹âÆ¤èë	12.10	Adult	¹âÆ¤èë	BL	11.60	6.80	2.65	71.50	15.60
4	1721	É½Ñî	5.10	Adult	É½Ñî	PD	5.30	3.40	2.75	71.60	15.60
4	1722	É½Ñî	7.80	Adult	É½Ñî	PD	7.50	6.80	3.35	77.50	17.00
4	1723	ÂíÎ²ËÉ	13.20	Adult	ÂíÎ²ËÉ	PM	7.20	5.40	4.45	76.00	13.50
4	1724	ÂíÎ²ËÉ	9.70	Adult	ÂíÎ²ËÉ	PM	4.30	3.20	2.25	79.10	19.50
4	1725	ÂíÎ²ËÉ	9.60	Adult	ÂíÎ²ËÉ	PM	6.40	5.30	3.10	79.20	20.00
4	1726	¹âÆ¤èë	9.70	Adult	¹âÆ¤èë	BL	9.70	6.70	2.95	66.20	19.00
4	1727	¹âÆ¤èë	8.40	Adult	¹âÆ¤èë	BL	7.40	5.60	2.80	63.20	18.60
4	1728	»¯Ïã	4.60	Sapling	»¯Ïã	PS	5.10	2.40	2.10	80.00	18.40
5	1729	ÂíÎ²ËÉ	3.80	Sapling	ÂíÎ²ËÉ	PM	4.00	0.80	1.20	81.00	0.50
5	1730	ÂíÎ²ËÉ	3.60	Sapling	ÂíÎ²ËÉ	PM	4.00	0.50	1.85	81.00	0.60
5	1731	·ãÏã	3.10	Sapling	·ãÏã	LF	6.00	1.80	1.65	80.50	1.00
5	1732	·ãÏã	7.90	Adult	·ãÏã	LF	8.50	2.30	2.45	83.50	0.50
5	1733	èïÊ÷	3.10	Sapling	ÆäËüÊ÷ÖÖ	Others	3.50	2.50	1.45	84.00	2.00
5	1734	èçÄ¾	5.10	Adult	ÆäËüÊ÷ÖÖ	Others	6.70	2.60	3.00	86.00	1.00
5	1735	èçÄ¾	3.50	Sapling	ÆäËüÊ÷ÖÖ	Others	8.00	2.50	1.65	86.00	0.10
5	1736	·ãÏã	11.80	Adult	·ãÏã	LF	7.50	1.00	2.35	86.50	0.70
5	1737	·ãÏã	16.40	Adult	·ãÏã	LF	14.00	2.50	4.80	87.00	2.50
5	1738	·ãÏã	6.30	Adult	·ãÏã	LF	15.50	3.00	3.50	95.00	0.80
5	1739	»¯Ïã	5.50	Adult	»¯Ïã	PS	9.50	3.50	1.25	95.00	5.40
5	1740	»¯Ïã	6.30	Adult	»¯Ïã	PS	7.50	5.00	2.95	95.30	5.40
5	1741	»¯Ïã	5.70	Adult	»¯Ïã	PS	8.10	2.00	2.35	96.00	5.20
5	1742	»¯Ïã	3.70	Sapling	»¯Ïã	PS	5.00	1.50	1.60	99.00	2.00
5	1743	»¯Ïã	3.60	Sapling	»¯Ïã	PS	5.00	1.60	2.20	99.50	2.00
5	1744	»¯Ïã	6.50	Adult	»¯Ïã	PS	10.50	2.00	3.65	99.30	6.00
5	1745	»¯Ïã	7.30	Adult	»¯Ïã	PS	10.00	1.80	3.35	99.00	5.70
5	1746	·ãÏã	19.10	Adult	·ãÏã	LF	16.50	2.50	8.25	99.50	8.00
5	1747	ÂíÎ²ËÉ	4.30	Sapling	ÂíÎ²ËÉ	PM	6.50	1.50	2.50	99.30	6.50
5	1748	¹âÆ¤èë	8.90	Adult	¹âÆ¤èë	BL	15.00	3.50	2.75	98.50	8.30
5	1749	»¯Ïã	8.80	Adult	»¯Ïã	PS	14.00	3.00	3.75	98.50	8.40
5	1750	ÂíÎ²ËÉ	7.10	Adult	ÂíÎ²ËÉ	PM	10.50	5.00	3.60	99.20	8.70
5	1751	»¯Ïã	5.80	Adult	»¯Ïã	PS	9.70	2.00	2.60	98.50	9.00
5	1752	»¯Ïã	4.30	Sapling	»¯Ïã	PS	9.60	4.00	2.75	98.40	9.10
5	1753	»¯Ïã	3.20	Sapling	»¯Ïã	PS	4.50	2.00	1.90	98.00	8.50
5	1754	·ãÏã	11.80	Adult	·ãÏã	LF	7.50	1.90	2.95	96.00	8.50
5	1755	»¯Ïã	8.10	Adult	»¯Ïã	PS	10.50	4.00	2.95	95.00	6.90
5	1756	»¯Ïã	4.80	Sapling	»¯Ïã	PS	10.30	5.50	2.20	94.90	7.10
5	1757	»¯Ïã	4.90	Sapling	»¯Ïã	PS	6.50	1.30	1.70	93.40	8.10
5	1758	½ðÇ®Ê÷	4.20	Sapling	ÆäËüÊ÷ÖÖ	Others	3.50	0.80	2.10	91.70	8.70
5	1759	É½Ñî	3.40	Sapling	É½Ñî	PD	5.50	1.70	2.00	90.80	8.80
5	1760	É½Ñî	3.30	Sapling	É½Ñî	PD	5.50	3.50	2.20	83.00	4.50
5	1761	É½Ñî	5.70	Adult	É½Ñî	PD	10.50	4.50	2.40	82.60	3.50
5	1762	É½Ñî	6.60	Adult	É½Ñî	PD	10.30	2.10	3.10	82.10	4.30
5	1763	»¯Ïã	3.60	Sapling	»¯Ïã	PS	4.50	0.50	3.25	80.20	12.00
5	1764	·ãÏã	3.60	Sapling	·ãÏã	LF	8.50	5.20	1.70	82.40	13.40
5	1765	·ãÏã	4.60	Sapling	·ãÏã	LF	10.60	1.60	2.45	82.70	12.30
5	1766	½ðÇ®Ê÷	3.70	Sapling	ÆäËüÊ÷ÖÖ	Others	5.70	3.60	1.65	84.70	12.00
5	1767	½ðÇ®Ê÷	4.40	Sapling	ÆäËüÊ÷ÖÖ	Others	6.10	2.70	2.05	84.60	12.10
5	1768	»¯Ïã	5.40	Adult	»¯Ïã	PS	6.20	2.00	2.85	87.60	11.10
5	1769	ÂíÎ²ËÉ	9.10	Adult	ÂíÎ²ËÉ	PM	11.20	1.50	2.55	88.40	11.00
5	1770	ÂíÎ²ËÉ	4.20	Sapling	ÂíÎ²ËÉ	PM	6.70	1.60	1.85	89.80	11.30
5	1771	»¯Ïã	2.70	Sapling	»¯Ïã	PS	8.30	4.60	1.55	94.40	7.50
5	1772	ÂíÎ²ËÉ	10.30	Adult	ÂíÎ²ËÉ	PM	10.80	2.50	2.75	99.40	12.00
5	1773	ÂíÎ²ËÉ	7.20	Adult	ÂíÎ²ËÉ	PM	7.90	1.80	2.60	99.40	14.00
5	1774	ÂíÎ²ËÉ	12.80	Adult	ÂíÎ²ËÉ	PM	8.30	0.50	3.40	98.40	14.50
5	1775	É½Ñî	10.90	Adult	É½Ñî	PD	10.70	2.60	3.35	98.20	16.20
5	1776	ÂíÎ²ËÉ	9.90	Adult	ÂíÎ²ËÉ	PM	8.20	1.50	2.80	96.20	16.20
5	1777	»¯Ïã	5.50	Adult	»¯Ïã	PS	9.60	2.70	3.20	95.20	16.00
5	1778	ÂíÎ²ËÉ	4.20	Sapling	ÂíÎ²ËÉ	PM	3.50	1.00	2.20	96.00	13.60
5	1779	»¯Ïã	5.70	Adult	»¯Ïã	PS	6.80	1.50	3.20	93.30	12.00
5	1780	»¯Ïã	6.10	Adult	»¯Ïã	PS	7.70	1.80	3.20	93.80	12.90
5	1781	¹âÆ¤èë	11.50	Adult	¹âÆ¤èë	BL	12.60	3.40	3.00	91.20	12.50
5	1782	ÂíÎ²ËÉ	20.90	Adult	ÂíÎ²ËÉ	PM	11.70	0.80	4.00	92.20	15.80
5	1783	ÂíÎ²ËÉ	10.00	Adult	ÂíÎ²ËÉ	PM	7.20	2.30	1.75	90.40	15.30
5	1784	ÂíÎ²ËÉ	5.70	Adult	ÂíÎ²ËÉ	PM	6.70	0.40	2.50	90.20	13.30
5	1785	ÂíÎ²ËÉ	8.50	Adult	ÂíÎ²ËÉ	PM	7.80	2.40	3.10	90.10	13.40
5	1786	É½ÊÁ	3.70	Sapling	ÆäËüÊ÷ÖÖ	Others	4.30	1.50	0.90	88.10	13.00
5	1787	É½ÊÁ	13.00	Adult	ÆäËüÊ÷ÖÖ	Others	5.10	2.00	2.90	87.60	13.20
5	1788	É½ÊÁ	13.30	Adult	ÆäËüÊ÷ÖÖ	Others	4.10	2.30	3.05	87.50	13.10
5	1789	É½ÊÁ	17.40	Adult	ÆäËüÊ÷ÖÖ	Others	4.70	2.80	3.25	87.50	13.40
5	1790	½ðÇ®Ê÷	3.50	Sapling	ÆäËüÊ÷ÖÖ	Others	3.70	1.40	2.05	87.50	15.40
5	1791	½ðÇ®Ê÷	3.30	Sapling	ÆäËüÊ÷ÖÖ	Others	4.40	3.10	1.10	87.50	15.60
5	1792	ÂíÎ²ËÉ	7.50	Adult	ÂíÎ²ËÉ	PM	8.30	2.40	2.80	85.90	15.10
5	1793	»¯Ïã	3.00	Sapling	»¯Ïã	PS	5.60	1.80	3.00	86.90	15.70
5	1794	É½Ñî	3.20	Sapling	É½Ñî	PD	4.30	1.90	2.00	85.00	17.20
5	1795	»¯Ïã	3.30	Sapling	»¯Ïã	PS	4.70	2.10	2.10	85.30	18.20
5	1796	»¯Ïã	3.40	Sapling	»¯Ïã	PS	4.30	1.40	2.55	85.40	17.90
5	1797	»¯Ïã	5.70	Adult	»¯Ïã	PS	7.80	3.70	2.85	85.60	18.00
5	1798	É½Ñî	3.70	Sapling	É½Ñî	PD	4.50	3.20	2.80	84.90	19.00
5	1799	Êó´Ì	5.30	Adult	ÆäËüÊ÷ÖÖ	Others	3.70	0.50	2.50	85.80	14.00
5	1800	Êó´Ì	5.00	Adult	ÆäËüÊ÷ÖÖ	Others	5.70	1.50	3.30	85.80	14.30
5	1801	»¯Ïã	8.10	Adult	»¯Ïã	PS	9.70	2.10	4.35	86.30	14.30
5	1802	»¯Ïã	9.70	Adult	»¯Ïã	PS	9.80	4.70	3.40	86.40	14.30
5	1803	»¯Ïã	3.70	Sapling	»¯Ïã	PS	6.80	2.70	1.50	87.80	12.30
5	1804	»¯Ïã	4.50	Sapling	»¯Ïã	PS	6.30	3.10	2.90	89.20	12.60
5	1805	»¯Ïã	6.30	Adult	»¯Ïã	PS	5.70	2.80	2.50	89.40	12.70
5	1806	»¯Ïã	2.70	Sapling	»¯Ïã	PS	4.20	2.10	1.85	89.20	12.50
5	1807	¹âÆ¤èë	8.20	Adult	¹âÆ¤èë	BL	11.40	5.30	3.40	90.20	12.20
5	1808	»¯Ïã	3.90	Sapling	»¯Ïã	PS	3.70	1.90	2.20	90.10	12.30
5	1809	ÂíÎ²ËÉ	7.20	Adult	ÂíÎ²ËÉ	PM	6.70	1.30	2.15	90.60	11.90
5	1810	»¯Ïã	6.50	Adult	»¯Ïã	PS	5.20	3.90	2.80	92.60	12.40
5	1811	»¯Ïã	6.10	Adult	»¯Ïã	PS	7.30	3.10	2.00	92.60	12.50
5	1812	»¯Ïã	7.20	Adult	»¯Ïã	PS	8.30	2.60	3.25	92.90	12.50
5	1813	·ãÏã	3.40	Sapling	·ãÏã	LF	4.40	2.30	1.75	99.20	13.00
5	1814	»¯Ïã	2.90	Sapling	»¯Ïã	PS	6.30	2.70	2.50	96.00	15.50
5	1815	É½Ñî	3.70	Sapling	É½Ñî	PD	4.20	2.00	2.85	99.00	18.00
5	1816	É½Ñî	3.10	Sapling	É½Ñî	PD	10.50	2.40	1.90	99.00	18.50
5	1817	¹âÆ¤èë	5.20	Adult	¹âÆ¤èë	BL	7.80	3.60	3.10	91.00	15.00
5	1818	¹âÆ¤èë	8.20	Adult	¹âÆ¤èë	BL	11.40	4.00	2.75	91.00	12.10
5	1819	»¯Ïã	4.80	Sapling	»¯Ïã	PS	8.70	3.60	2.45	89.80	13.50
5	1821	¹âÆ¤èë	10.20	Adult	¹âÆ¤èë	BL	12.30	5.60	3.70	88.60	1.50
5	1822	ÂíÎ²ËÉ	13.50	Adult	ÂíÎ²ËÉ	PM	8.10	1.70	2.05	80.60	1.00
5	1823	·ãÏã	17.30	Adult	·ãÏã	LF	11.20	2.30	4.15	80.60	19.80
5	1824	ÂíÎ²ËÉ	7.60	Adult	ÂíÎ²ËÉ	PM	8.10	1.50	2.75	84.00	19.20
5	1825	·ãÏã	5.60	Adult	·ãÏã	LF	6.70	1.40	2.60	85.00	18.40
5	1826	ÂíÎ²ËÉ	15.30	Adult	ÂíÎ²ËÉ	PM	9.10	1.30	3.55	86.00	18.20
5	1827	ÂíÎ²ËÉ	5.60	Adult	ÂíÎ²ËÉ	PM	4.80	1.80	2.60	88.70	18.80
6	1828	¹âÆ¤èë	16.90	Adult	¹âÆ¤èë	BL	12.10	2.10	9.10	100.30	1.70
6	1829	»¯Ïã	8.10	Adult	»¯Ïã	PS	9.10	1.50	5.60	105.30	1.90
6	1830	·ãÏã	4.10	Sapling	·ãÏã	LF	7.60	2.50	2.35	106.00	0.50
6	1831	É½Ñî	5.50	Adult	É½Ñî	PD	6.00	3.10	5.25	114.30	0.30
6	1832	·ãÏã	5.90	Adult	·ãÏã	LF	3.00	0.40	2.70	120.00	1.00
6	1833	èïÊ÷	5.80	Adult	ÆäËüÊ÷ÖÖ	Others	8.70	8.60	0.65	118.80	2.30
6	1834	ÂíÎ²ËÉ	6.90	Adult	ÂíÎ²ËÉ	PM	7.00	2.10	2.20	114.50	1.20
6	1835	ÂíÎ²ËÉ	9.00	Adult	ÂíÎ²ËÉ	PM	7.30	2.00	3.35	109.10	5.00
6	1836	ÂíÎ²ËÉ	14.20	Adult	ÂíÎ²ËÉ	PM	11.50	2.60	4.05	113.20	2.10
6	1837	·ãÏã	7.50	Adult	·ãÏã	LF	9.20	1.90	4.25	108.70	2.60
6	1838	·ãÏã	5.40	Adult	·ãÏã	LF	9.20	5.90	2.45	108.80	2.70
6	1839	·ãÏã	12.30	Adult	·ãÏã	LF	13.10	5.60	3.90	104.90	6.30
6	1840	ÆÓÊ÷	4.40	Sapling	ÆäËüÊ÷ÖÖ	Others	8.40	3.60	2.40	108.80	4.70
6	1841	¹âÆ¤èë	18.10	Adult	¹âÆ¤èë	BL	10.90	6.10	1.15	112.10	8.10
6	1842	ÂíÎ²ËÉ	5.60	Adult	ÂíÎ²ËÉ	PM	6.70	1.80	2.65	113.30	8.10
6	1843	»¯Ïã	4.80	Sapling	»¯Ïã	PS	8.40	5.20	2.35	113.60	7.90
6	1844	·ãÏã	13.90	Adult	·ãÏã	LF	14.30	2.50	4.10	118.00	3.50
6	1845	»¯Ïã	5.00	Adult	»¯Ïã	PS	8.70	1.60	1.40	119.70	9.10
6	1846	É½Ñî	23.10	Adult	É½Ñî	PD	17.30	5.10	6.50	118.10	9.10
6	1847	»¯Ïã	3.70	Sapling	»¯Ïã	PS	6.00	0.70	2.05	115.60	9.30
6	1848	»¯Ïã	3.40	Sapling	»¯Ïã	PS	6.30	2.10	0.75	114.50	9.30
6	1849	ÂíÎ²ËÉ	7.80	Adult	ÂíÎ²ËÉ	PM	10.80	4.90	1.30	100.80	9.50
6	1850	»¯Ïã	6.80	Adult	»¯Ïã	PS	7.40	3.20	1.70	101.20	10.60
6	1851	»¯Ïã	10.10	Adult	»¯Ïã	PS	15.60	2.70	6.45	112.30	10.80
6	1852	»¯Ïã	6.50	Adult	»¯Ïã	PS	11.30	3.00	4.60	112.40	11.90
6	1853	É½Í©×Ó	3.10	Sapling	ÆäËüÊ÷ÖÖ	Others	7.90	5.80	0.65	119.80	8.60
6	1854	ÂíÎ²ËÉ	7.10	Adult	ÂíÎ²ËÉ	PM	9.30	1.90	3.50	116.00	9.20
6	1860	ÂíÎ²ËÉ	5.40	Adult	ÂíÎ²ËÉ	PM	7.50	1.50	3.10	109.50	10.30
6	1861	»¯Ïã	4.50	Sapling	»¯Ïã	PS	8.30	3.60	2.70	100.30	11.20
6	1862	·ãÏã	36.10	Adult	·ãÏã	LF	21.30	2.40	10.85	110.40	10.90
6	1863	·ãÏã	6.30	Adult	·ãÏã	LF	11.40	2.60	1.90	110.50	11.00
6	1864	ÂíÎ²ËÉ	7.50	Adult	ÂíÎ²ËÉ	PM	7.30	3.00	2.30	113.00	11.50
6	1865	ÂíÎ²ËÉ	6.00	Adult	ÂíÎ²ËÉ	PM	6.80	1.90	2.50	114.30	11.00
6	1866	É½Í©×Ó	3.70	Sapling	ÆäËüÊ÷ÖÖ	Others	6.60	4.80	0.95	118.90	10.30
6	1867	É½Í©×Ó	4.20	Sapling	ÆäËüÊ÷ÖÖ	Others	8.30	3.90	4.60	118.90	11.50
6	1868	ÂíÎ²ËÉ	8.80	Adult	ÂíÎ²ËÉ	PM	8.50	3.40	1.75	114.50	12.80
6	1869	Èóéª	3.00	Sapling	ÆäËüÊ÷ÖÖ	Others	5.40	2.30	0.85	107.30	12.30
6	1870	·ãÏã	3.50	Sapling	·ãÏã	LF	6.30	1.40	1.75	107.30	13.30
6	1871	É½Ì´	3.20	Sapling	ÆäËüÊ÷ÖÖ	Others	2.50	0.60	2.60	102.30	12.70
6	1872	ÂíÎ²ËÉ	3.90	Sapling	ÂíÎ²ËÉ	PM	5.80	1.90	1.60	101.80	12.50
6	1873	¹âÆ¤èë	7.60	Adult	¹âÆ¤èë	BL	6.30	4.90	3.60	101.40	13.50
6	1874	»¯Ïã	3.10	Sapling	»¯Ïã	PS	6.80	2.40	2.05	101.50	13.40
6	1875	ËãÅÌ×Ó	3.10	Sapling	ÆäËüÊ÷ÖÖ	Others	5.20	2.60	0.80	108.50	13.30
6	1876	ÂíÎ²ËÉ	11.50	Adult	ÂíÎ²ËÉ	PM	11.00	3.20	3.50	110.00	13.30
6	1877	ÂíÉ£	3.70	Sapling	ÆäËüÊ÷ÖÖ	Others	4.30	1.30	0.95	111.30	12.80
6	1878	ÂíÎ²ËÉ	16.10	Adult	ÂíÎ²ËÉ	PM	12.40	2.80	4.40	116.90	13.10
6	1879	É½Í©×Ó	4.70	Sapling	ÆäËüÊ÷ÖÖ	Others	7.30	5.20	2.00	118.90	11.60
6	1880	ÂíÉ£	4.60	Sapling	ÆäËüÊ÷ÖÖ	Others	3.00	0.40	1.55	118.90	12.80
6	1881	»¯Ïã	4.20	Sapling	»¯Ïã	PS	7.40	1.90	3.35	116.30	14.40
6	1882	»¯Ïã	5.80	Adult	»¯Ïã	PS	8.70	1.80	3.90	116.20	14.20
6	1883	ÂíÎ²ËÉ	5.30	Adult	ÂíÎ²ËÉ	PM	8.40	1.50	2.40	116.10	14.40
6	1884	¹âÆ¤èë	4.40	Sapling	¹âÆ¤èë	BL	9.50	3.60	2.05	116.00	14.80
6	1885	ÂíÎ²ËÉ	10.00	Adult	ÂíÎ²ËÉ	PM	11.30	2.30	3.65	114.20	13.60
6	1886	ÂíÎ²ËÉ	4.40	Sapling	ÂíÎ²ËÉ	PM	5.80	1.50	2.00	107.90	13.60
6	1887	É½Ì´	11.60	Adult	ÆäËüÊ÷ÖÖ	Others	7.80	1.90	2.85	105.60	14.00
6	1888	É½Ì´	13.50	Adult	ÆäËüÊ÷ÖÖ	Others	8.70	2.40	2.20	105.70	14.10
6	1889	É½Ì´	5.10	Adult	ÆäËüÊ÷ÖÖ	Others	5.30	1.70	1.50	105.00	14.20
6	1890	ÂíÎ²ËÉ	15.30	Adult	ÂíÎ²ËÉ	PM	9.70	1.30	5.10	103.60	13.40
6	1891	»¯Ïã	4.70	Sapling	»¯Ïã	PS	8.60	1.70	1.75	103.80	13.70
6	1892	»¯Ïã	2.90	Sapling	»¯Ïã	PS	6.30	0.80	1.55	104.30	14.20
6	1893	»¯Ïã	3.60	Sapling	»¯Ïã	PS	9.30	2.30	1.65	104.40	14.30
6	1894	ÂíÎ²ËÉ	5.50	Adult	ÂíÎ²ËÉ	PM	6.30	2.10	2.50	116.70	14.30
6	1897	ÂíÎ²ËÉ	7.10	Adult	ÂíÎ²ËÉ	PM	9.40	0.60	2.60	117.60	14.60
6	1898	É½Í©×Ó	7.50	Adult	ÆäËüÊ÷ÖÖ	Others	11.30	4.70	5.00	119.80	14.70
6	1899	¹âÆ¤èë	3.50	Sapling	¹âÆ¤èë	BL	4.50	2.60	1.85	119.70	19.30
6	1900	É½Ñî	4.60	Sapling	É½Ñî	PD	10.40	6.30	1.00	118.20	19.80
6	1901	É½Ñî	5.60	Adult	É½Ñî	PD	9.40	3.10	2.10	119.60	19.60
6	1902	ÂíÎ²ËÉ	8.70	Adult	ÂíÎ²ËÉ	PM	7.50	0.40	3.00	118.70	18.90
6	1903	É½Ñî	6.40	Adult	É½Ñî	PD	6.90	2.70	3.55	117.30	16.90
6	1904	É½Ñî	5.60	Adult	É½Ñî	PD	9.60	2.30	3.40	114.70	16.50
6	1905	É½Ñî	5.40	Adult	É½Ñî	PD	8.20	4.00	3.55	114.50	16.70
6	1906	ÂíÎ²ËÉ	10.70	Adult	ÂíÎ²ËÉ	PM	10.60	3.10	3.15	108.50	16.80
6	1907	ÂíÎ²ËÉ	3.90	Sapling	ÂíÎ²ËÉ	PM	6.00	1.10	1.00	105.30	16.20
6	1908	»¯Ïã	3.30	Sapling	»¯Ïã	PS	6.20	1.50	1.05	105.10	15.80
6	1909	»¯Ïã	3.20	Sapling	»¯Ïã	PS	7.30	3.20	0.90	103.30	17.10
6	1910	ÂúÉ½ºì	3.60	Sapling	ÆäËüÊ÷ÖÖ	Others	5.30	2.00	0.80	103.10	17.20
6	1911	»¯Ïã	4.80	Sapling	»¯Ïã	PS	8.40	2.00	3.05	102.70	16.20
6	1912	»¯Ïã	4.10	Sapling	»¯Ïã	PS	7.30	2.30	1.50	101.20	16.00
6	1913	ÂíÎ²ËÉ	4.40	Sapling	ÂíÎ²ËÉ	PM	5.20	1.30	1.50	101.30	16.10
6	1914	É½Ì´	14.10	Adult	ÆäËüÊ÷ÖÖ	Others	6.50	1.00	2.60	100.50	17.80
6	1915	ÂíÎ²ËÉ	9.50	Adult	ÂíÎ²ËÉ	PM	12.30	2.10	5.60	100.30	18.30
6	1916	É½Ñî	4.30	Sapling	É½Ñî	PD	7.70	4.50	1.25	100.90	18.30
6	1917	É½Ñî	6.10	Adult	É½Ñî	PD	9.90	3.70	2.50	101.00	18.20
6	1918	ÂíÎ²ËÉ	7.10	Adult	ÂíÎ²ËÉ	PM	8.70	1.50	4.05	103.30	20.00
6	1919	ÂíÎ²ËÉ	11.50	Adult	ÂíÎ²ËÉ	PM	12.40	1.10	5.70	105.00	18.30
6	1920	»¯Ïã	4.70	Sapling	»¯Ïã	PS	6.80	2.70	2.80	109.50	18.30
6	1921	ÂíÎ²ËÉ	14.30	Adult	ÂíÎ²ËÉ	PM	13.40	0.60	5.00	113.30	19.20
6	1922	É½Ì´	3.70	Sapling	ÆäËüÊ÷ÖÖ	Others	3.40	0.60	1.30	107.30	19.90
7	1923	ÂíÎ²ËÉ	11.70	Adult	ÂíÎ²ËÉ	PM	9.30	2.10	2.85	124.00	0.70
7	1924	·ãÏã	4.60	Sapling	·ãÏã	LF	5.70	2.20	2.35	126.50	0.90
7	1925	ÏãÕÁ	5.60	Adult	ÆäËüÊ÷ÖÖ	Others	4.70	2.20	3.15	126.80	1.30
7	1926	»¯Ïã	11.50	Adult	»¯Ïã	PS	11.40	1.00	4.10	126.30	1.10
7	1927	»¯Ïã	10.00	Adult	»¯Ïã	PS	5.40	0.70	3.40	126.80	1.10
7	1928	»¯Ïã	7.50	Adult	»¯Ïã	PS	8.70	3.60	4.40	127.00	1.30
7	1929	»¯Ïã	3.90	Sapling	»¯Ïã	PS	3.70	1.10	2.55	127.10	3.00
7	1930	·ãÏã	1.20	Sapling	·ãÏã	LF	7.30	2.20	3.50	128.50	3.90
7	1931	·ãÏã	20.60	Adult	·ãÏã	LF	9.60	3.70	5.50	136.00	1.50
7	1932	É½Ñî	3.60	Sapling	É½Ñî	PD	5.70	1.80	1.50	136.30	1.20
7	1933	¹âÆ¤èë	17.00	Adult	¹âÆ¤èë	BL	10.70	7.40	5.75	137.40	7.20
7	1934	¹âÆ¤èë	10.90	Adult	¹âÆ¤èë	BL	9.40	7.20	3.15	136.80	6.20
7	1935	·ãÏã	16.30	Adult	·ãÏã	LF	5.80	2.30	3.35	135.80	6.50
7	1936	ÂíÉ£	7.40	Adult	ÆäËüÊ÷ÖÖ	Others	3.30	1.40	1.05	126.00	3.90
7	1937	É½Ñî	5.50	Adult	É½Ñî	PD	5.30	3.70	3.30	122.30	3.40
7	1938	É½Ñî	4.40	Sapling	É½Ñî	PD	5.70	4.70	1.80	124.20	3.70
7	1939	èçÄ¾	6.00	Adult	ÆäËüÊ÷ÖÖ	Others	8.60	5.80	2.05	128.00	4.00
7	1940	èçÄ¾	6.00	Adult	ÆäËüÊ÷ÖÖ	Others	8.30	3.90	2.20	128.00	3.60
7	1941	èçÄ¾	4.60	Sapling	ÆäËüÊ÷ÖÖ	Others	6.30	4.10	2.00	128.90	4.20
7	1942	èçÄ¾	5.40	Adult	ÆäËüÊ÷ÖÖ	Others	6.70	3.40	2.20	129.50	4.20
7	1943	ÂíÎ²ËÉ	4.10	Sapling	ÂíÎ²ËÉ	PM	4.30	0.50	2.35	121.00	3.00
7	1944	É½Ñî	4.90	Sapling	É½Ñî	PD	6.60	4.10	2.30	123.00	3.00
7	1945	·ãÏã	12.80	Adult	·ãÏã	LF	7.40	2.20	4.35	123.70	2.80
7	1946	ÂíÎ²ËÉ	4.20	Sapling	ÂíÎ²ËÉ	PM	5.40	2.20	1.80	124.90	3.40
7	1947	»¯Ïã	3.90	Sapling	»¯Ïã	PS	5.70	1.60	1.90	122.70	7.40
7	1948	ÂíÉ£	8.00	Adult	ÆäËüÊ÷ÖÖ	Others	9.20	5.40	2.95	123.10	8.40
7	1949	¹âÆ¤èë	16.30	Adult	¹âÆ¤èë	BL	13.50	8.20	6.05	123.20	7.50
7	1950	»¯Ïã	10.20	Adult	»¯Ïã	PS	8.60	3.40	3.30	123.50	7.30
7	1952	ÂíÎ²ËÉ	5.00	Adult	ÂíÎ²ËÉ	PM	5.30	1.10	2.70	125.40	6.80
7	1953	ÂíÉ£	3.20	Sapling	ÆäËüÊ÷ÖÖ	Others	5.20	3.20	1.75	126.60	6.30
7	1954	ÂíÉ£	5.40	Adult	ÆäËüÊ÷ÖÖ	Others	6.40	3.70	2.30	139.70	11.50
7	1955	ÂíÉ£	3.10	Sapling	ÆäËüÊ÷ÖÖ	Others	4.20	3.50	1.40	139.60	11.60
7	1956	ÂíÉ£	3.50	Sapling	ÆäËüÊ÷ÖÖ	Others	3.90	2.40	2.05	137.90	11.20
7	1957	»¯Ïã	3.70	Sapling	»¯Ïã	PS	6.20	2.50	2.50	135.90	12.00
7	1958	Ò°Ó£ÌÒ	13.70	Adult	ÆäËüÊ÷ÖÖ	Others	8.70	1.90	3.90	137.60	11.70
7	1959	ÂíÉ£	14.50	Adult	ÆäËüÊ÷ÖÖ	Others	6.70	1.60	5.95	126.80	7.00
7	1960	É½Ñî	8.20	Adult	É½Ñî	PD	6.90	3.70	3.20	125.00	6.80
7	1961	É½Ñî	8.90	Adult	É½Ñî	PD	8.40	5.10	3.60	124.90	7.10
7	1962	»¯Ïã	6.10	Adult	»¯Ïã	PS	7.50	1.50	2.20	123.70	7.30
7	1963	»¯Ïã	6.90	Adult	»¯Ïã	PS	6.70	3.90	2.65	121.30	8.40
7	1964	»¯Ïã	5.20	Adult	»¯Ïã	PS	8.20	4.60	2.10	123.30	8.00
7	1965	·ãÏã	13.80	Adult	·ãÏã	LF	9.60	2.50	4.80	125.20	8.20
7	1966	»¯Ïã	5.10	Adult	»¯Ïã	PS	6.00	4.20	2.00	126.50	8.30
7	1967	»¯Ïã	3.20	Sapling	»¯Ïã	PS	5.20	4.30	1.55	127.00	8.30
7	1968	»¯Ïã	3.30	Sapling	»¯Ïã	PS	5.30	3.90	0.90	127.20	8.30
7	1969	»¯Ïã	3.70	Sapling	»¯Ïã	PS	7.00	6.50	1.55	127.00	8.40
7	1970	»¯Ïã	6.90	Adult	»¯Ïã	PS	7.50	6.00	1.90	129.60	8.60
7	1971	»¯Ïã	7.20	Adult	»¯Ïã	PS	5.90	4.50	2.05	130.10	9.30
7	1972	»¯Ïã	11.30	Adult	»¯Ïã	PS	8.00	5.20	2.95	126.80	8.80
7	1973	¹âÆ¤èë	17.50	Adult	¹âÆ¤èë	BL	9.00	6.00	3.85	123.00	8.90
7	1974	»¯Ïã	6.70	Adult	»¯Ïã	PS	6.50	1.80	1.90	121.00	10.60
7	1975	»¯Ïã	3.50	Sapling	»¯Ïã	PS	7.20	2.00	1.85	121.10	10.70
7	1976	»¯Ïã	3.60	Sapling	»¯Ïã	PS	6.90	2.10	2.00	121.00	10.50
7	1977	»¯Ïã	4.30	Sapling	»¯Ïã	PS	6.00	2.00	2.75	121.40	9.60
7	1978	»¯Ïã	4.30	Sapling	»¯Ïã	PS	7.00	6.30	1.45	121.60	9.80
7	1979	»¯Ïã	5.90	Adult	»¯Ïã	PS	7.50	1.90	2.90	121.90	9.90
7	1980	ÂíÎ²ËÉ	4.10	Sapling	ÂíÎ²ËÉ	PM	4.00	1.90	1.45	121.90	10.50
7	1981	èçÄ¾	8.50	Adult	ÆäËüÊ÷ÖÖ	Others	7.80	1.50	3.05	130.90	10.30
7	1982	·ãÏã	3.50	Sapling	·ãÏã	LF	7.20	3.40	2.25	131.50	10.40
7	1983	·ãÏã	14.90	Adult	·ãÏã	LF	11.00	1.90	3.50	131.60	10.50
7	1985	·ãÏã	3.70	Sapling	·ãÏã	LF	7.30	6.80	1.95	132.00	9.40
7	1986	·ãÏã	7.50	Adult	·ãÏã	LF	8.10	7.50	2.05	133.00	9.80
7	1987	·ãÏã	7.80	Adult	·ãÏã	LF	7.90	7.60	2.45	133.10	9.70
7	1988	»¯Ïã	8.40	Adult	»¯Ïã	PS	7.00	6.70	2.95	134.10	9.90
7	1989	·ãÏã	2.30	Sapling	·ãÏã	LF	6.80	6.60	1.85	134.20	10.10
9	1990	»¯Ïã	6.50	Adult	»¯Ïã	PS	7.20	2.40	2.10	120.00	20.05
8	1991	èçÄ¾	8.20	Adult	ÆäËüÊ÷ÖÖ	Others	6.50	3.00	3.65	126.20	21.00
8	1992	É½Ñî	6.90	Adult	É½Ñî	PD	7.00	2.10	4.25	131.50	23.80
8	1993	É½Í©×Ó	6.20	Adult	ÆäËüÊ÷ÖÖ	Others	7.60	4.50	3.30	133.20	22.30
8	1994	É½Í©×Ó	6.10	Adult	ÆäËüÊ÷ÖÖ	Others	7.20	4.00	2.20	134.10	22.10
8	1995	É½Í©×Ó	6.80	Adult	ÆäËüÊ÷ÖÖ	Others	8.20	2.50	3.35	135.30	21.50
8	1996	É½Í©×Ó	6.30	Adult	ÆäËüÊ÷ÖÖ	Others	8.50	4.00	2.05	135.90	22.80
8	1997	É½Í©×Ó	6.30	Adult	ÆäËüÊ÷ÖÖ	Others	5.20	5.10	0.70	136.30	21.80
8	1998	É½Í©×Ó	4.40	Sapling	ÆäËüÊ÷ÖÖ	Others	4.60	4.50	0.30	137.50	21.10
8	1999	É½Í©×Ó	4.80	Sapling	ÆäËüÊ÷ÖÖ	Others	7.80	5.10	1.80	135.20	23.00
8	2000	ÂíÉ£	8.20	Adult	ÆäËüÊ÷ÖÖ	Others	3.80	0.80	2.10	135.50	23.20
8	2001	¹âÆ¤èë	16.40	Adult	¹âÆ¤èë	BL	13.50	0.30	9.50	134.60	24.80
8	2002	»¯Ïã	5.60	Adult	»¯Ïã	PS	7.50	3.00	3.50	133.50	24.80
8	2003	ÑÎ·ôÄ¾	5.50	Adult	ÆäËüÊ÷ÖÖ	Others	8.70	1.90	2.60	133.40	24.90
8	2004	ÏãÕÁ	4.50	Sapling	ÆäËüÊ÷ÖÖ	Others	3.80	1.60	2.05	131.30	25.10
8	2005	èïÊ÷	4.20	Sapling	ÆäËüÊ÷ÖÖ	Others	4.50	2.10	1.20	131.20	26.30
8	2006	É½Ñî	5.60	Adult	É½Ñî	PD	8.50	3.60	2.35	127.00	25.70
8	2007	É½Ñî	8.10	Adult	É½Ñî	PD	12.40	4.00	3.60	127.00	26.80
8	2008	»¯Ïã	5.00	Adult	»¯Ïã	PS	7.00	1.80	3.55	125.00	27.00
8	2009	»¯Ïã	3.80	Sapling	»¯Ïã	PS	4.00	2.00	1.50	124.20	26.50
8	2010	»¯Ïã	6.50	Adult	»¯Ïã	PS	8.30	0.40	2.10	124.10	26.40
8	2011	»¯Ïã	5.90	Adult	»¯Ïã	PS	7.40	1.40	2.20	123.40	26.00
8	2012	É½Ñî	5.50	Adult	É½Ñî	PD	8.70	3.10	2.85	124.20	24.90
8	2013	ÂíÉ£	5.30	Adult	ÆäËüÊ÷ÖÖ	Others	5.00	1.70	1.00	121.00	23.30
8	2014	»¯Ïã	5.30	Adult	»¯Ïã	PS	5.30	1.20	1.45	120.10	24.10
8	2015	»¯Ïã	3.70	Sapling	»¯Ïã	PS	4.80	1.30	0.95	121.20	24.30
8	2016	»¯Ïã	3.50	Sapling	»¯Ïã	PS	4.60	1.20	1.15	121.30	24.30
8	2017	ÂíÎ²ËÉ	5.00	Adult	ÂíÎ²ËÉ	PM	4.60	1.20	1.85	122.10	26.80
8	2018	»¯Ïã	2.10	Sapling	»¯Ïã	PS	6.80	3.00	2.25	121.60	28.35
8	2019	»¯Ïã	3.60	Sapling	»¯Ïã	PS	7.30	3.80	2.25	121.60	28.30
8	2020	¹âÆ¤èë	20.40	Adult	¹âÆ¤èë	BL	15.80	3.70	9.00	120.50	30.00
8	2021	¹âÆ¤èë	13.00	Adult	¹âÆ¤èë	BL	13.50	4.00	5.40	125.20	27.90
8	2022	¹âÆ¤èë	13.50	Adult	¹âÆ¤èë	BL	12.80	3.70	3.95	124.80	28.20
8	2023	»¯Ïã	3.10	Sapling	»¯Ïã	PS	5.60	1.80	1.55	125.40	30.50
8	2024	»¯Ïã	3.70	Sapling	»¯Ïã	PS	6.40	2.50	1.65	125.00	30.30
8	2025	»¯Ïã	3.30	Sapling	»¯Ïã	PS	4.00	2.20	1.30	128.90	28.20
8	2026	»¯Ïã	5.10	Adult	»¯Ïã	PS	4.80	3.20	1.95	129.00	28.30
8	2027	»¯Ïã	12.10	Adult	»¯Ïã	PS	6.50	1.00	3.35	129.80	28.50
8	2028	»¯Ïã	12.10	Adult	»¯Ïã	PS	12.30	6.50	3.10	129.80	28.60
8	2029	»¯Ïã	7.10	Adult	»¯Ïã	PS	9.60	2.20	4.25	129.90	28.50
8	2030	¹âÆ¤èë	7.80	Adult	¹âÆ¤èë	BL	8.50	0.20	4.50	130.90	29.00
8	2031	»¯Ïã	5.10	Adult	»¯Ïã	PS	6.80	2.80	3.70	133.40	29.30
8	2032	É½Í©×Ó	3.20	Sapling	ÆäËüÊ÷ÖÖ	Others	6.80	3.20	1.35	134.60	27.30
8	2033	è÷	3.80	Sapling	ÆäËüÊ÷ÖÖ	Others	5.80	1.60	1.85	136.50	26.50
8	2034	É½Ñî	3.70	Sapling	É½Ñî	PD	7.00	3.00	3.05	138.20	25.80
8	2035	É½Ñî	8.60	Adult	É½Ñî	PD	8.90	4.00	3.65	139.50	27.50
8	2036	É½Ñî	7.20	Adult	É½Ñî	PD	9.50	4.30	2.95	139.50	27.80
8	2037	É½Ñî	5.50	Adult	É½Ñî	PD	7.60	2.80	2.95	138.60	27.80
8	2038	É½Ñî	5.30	Adult	É½Ñî	PD	8.60	4.20	2.30	138.70	27.90
8	2039	É½Ñî	4.10	Sapling	É½Ñî	PD	4.50	2.80	1.40	138.70	28.00
8	2040	É½Ñî	7.20	Adult	É½Ñî	PD	10.20	3.80	3.60	139.00	30.00
8	2041	»¯Ïã	6.60	Adult	»¯Ïã	PS	9.50	3.00	3.90	139.80	31.00
8	2042	»¯Ïã	2.70	Sapling	»¯Ïã	PS	4.80	1.30	1.25	138.20	29.50
8	2043	É½Ñî	3.50	Sapling	É½Ñî	PD	7.20	3.50	2.40	137.50	28.50
8	2044	»¯Ïã	8.30	Adult	»¯Ïã	PS	10.50	4.00	3.15	136.50	29.50
8	2045	»¯Ïã	3.40	Sapling	»¯Ïã	PS	5.80	2.90	1.45	135.50	30.00
8	2046	»¯Ïã	3.00	Sapling	»¯Ïã	PS	4.50	2.20	1.60	135.50	27.80
8	2047	É½ºú½·	5.30	Adult	ÆäËüÊ÷ÖÖ	Others	6.40	2.80	3.50	136.50	28.00
8	2048	»¯Ïã	4.30	Sapling	»¯Ïã	PS	6.50	1.70	2.00	137.00	31.20
8	2049	»¯Ïã	5.90	Adult	»¯Ïã	PS	7.20	1.80	2.10	137.50	32.50
8	2050	É½Ñî	3.60	Sapling	É½Ñî	PD	7.60	2.10	2.35	134.80	30.00
8	2051	É½Ñî	5.60	Adult	É½Ñî	PD	8.50	2.50	2.20	132.30	30.20
8	2052	É½Ñî	4.00	Sapling	É½Ñî	PD	7.00	3.20	2.45	132.30	30.30
8	2053	É½Ñî	2.90	Sapling	É½Ñî	PD	4.50	1.60	1.40	131.40	31.20
8	2054	¹âÆ¤èë	11.40	Adult	¹âÆ¤èë	BL	11.80	3.50	5.00	124.80	31.00
8	2055	¹âÆ¤èë	14.40	Adult	¹âÆ¤èë	BL	12.50	6.20	4.85	124.50	31.90
8	2056	ÂíÎ²ËÉ	9.50	Adult	ÂíÎ²ËÉ	PM	1.50	1.30	3.15	123.00	32.80
8	2057	ÂíÎ²ËÉ	3.50	Sapling	ÂíÎ²ËÉ	PM	5.20	1.70	1.25	120.30	34.80
8	2058	ÂíÎ²ËÉ	4.50	Sapling	ÂíÎ²ËÉ	PM	3.80	0.80	1.05	120.30	34.90
8	2059	ÂíÎ²ËÉ	12.10	Adult	ÂíÎ²ËÉ	PM	9.50	2.20	3.95	121.50	38.90
8	2060	ÂíÎ²ËÉ	6.90	Adult	ÂíÎ²ËÉ	PM	7.20	1.50	2.40	123.50	36.50
8	2061	»¯Ïã	5.30	Adult	»¯Ïã	PS	8.90	4.20	2.05	125.60	35.80
8	2062	»¯Ïã	4.50	Sapling	»¯Ïã	PS	6.00	3.80	1.50	124.80	38.50
8	2063	»¯Ïã	3.00	Sapling	»¯Ïã	PS	4.50	1.30	1.90	123.20	39.50
8	2064	»¯Ïã	4.60	Sapling	»¯Ïã	PS	6.20	1.50	2.80	123.80	39.50
8	2065	»¯Ïã	2.70	Sapling	»¯Ïã	PS	5.00	1.40	1.10	123.80	39.60
8	2066	·ãÏã	11.50	Adult	·ãÏã	LF	11.50	1.50	7.00	124.80	39.00
8	2067	¹âÆ¤èë	6.80	Adult	¹âÆ¤èë	BL	8.90	4.50	1.65	127.00	36.20
8	2068	»¯Ïã	2.90	Sapling	»¯Ïã	PS	5.20	1.00	0.90	128.00	36.80
8	2069	·ãÏã	15.80	Adult	·ãÏã	LF	12.80	2.50	4.95	128.00	36.20
8	2070	»¯Ïã	3.90	Sapling	»¯Ïã	PS	5.50	2.80	1.60	129.80	35.60
8	2071	»¯Ïã	4.00	Sapling	»¯Ïã	PS	5.00	2.80	1.50	130.20	36.50
8	2072	»¯Ïã	4.80	Sapling	»¯Ïã	PS	7.50	2.30	2.15	130.20	36.60
8	2073	»¯Ïã	4.40	Sapling	»¯Ïã	PS	7.80	2.50	1.40	132.50	38.00
7	2075	É½Ñî	5.90	Adult	É½Ñî	PD	8.50	1.80	2.00	131.50	20.00
8	2076	»¯Ïã	3.90	Sapling	»¯Ïã	PS	4.50	1.30	2.25	132.30	39.40
8	2077	»¯Ïã	3.10	Sapling	»¯Ïã	PS	3.80	1.20	0.95	132.40	39.40
8	2078	»¯Ïã	2.60	Sapling	»¯Ïã	PS	3.90	1.30	1.25	132.50	39.40
8	2079	»¯Ïã	5.80	Adult	»¯Ïã	PS	7.30	2.80	2.25	134.00	37.50
8	2080	·ãÏã	14.70	Adult	·ãÏã	LF	13.50	3.40	5.10	135.50	38.00
8	2081	»¯Ïã	3.70	Sapling	»¯Ïã	PS	9.30	1.30	2.65	135.80	40.00
8	2082	»¯Ïã	5.50	Adult	»¯Ïã	PS	6.00	1.40	1.65	135.90	39.60
8	2083	»¯Ïã	6.60	Adult	»¯Ïã	PS	9.50	1.50	2.45	136.00	39.60
8	2084	»¯Ïã	12.40	Adult	»¯Ïã	PS	12.50	4.30	3.05	136.50	39.40
8	2085	»¯Ïã	7.80	Adult	»¯Ïã	PS	11.80	4.80	3.35	136.50	39.60
8	2086	»¯Ïã	2.80	Sapling	»¯Ïã	PS	4.80	2.30	1.85	137.00	37.90
8	2087	»¯Ïã	3.00	Sapling	»¯Ïã	PS	6.30	2.50	1.50	137.50	39.00
8	2088	»¯Ïã	7.00	Adult	»¯Ïã	PS	9.80	4.80	3.15	137.00	37.20
8	2089	»¯Ïã	6.90	Adult	»¯Ïã	PS	4.00	1.20	1.55	137.50	37.50
8	2090	»¯Ïã	4.40	Sapling	»¯Ïã	PS	5.80	1.40	2.50	137.80	37.50
8	2091	»¯Ïã	4.50	Sapling	»¯Ïã	PS	5.00	1.60	1.80	138.00	37.50
8	2092	ÂíÉ£	4.20	Sapling	ÆäËüÊ÷ÖÖ	Others	5.80	2.00	1.55	137.00	39.00
8	2093	»¯Ïã	3.50	Sapling	»¯Ïã	PS	3.80	1.40	1.30	138.50	38.80
8	2094	»¯Ïã	6.00	Adult	»¯Ïã	PS	8.50	1.30	2.15	138.50	34.60
8	2095	»¯Ïã	6.20	Adult	»¯Ïã	PS	8.40	1.40	2.20	138.60	35.90
8	2096	»¯Ïã	4.70	Sapling	»¯Ïã	PS	7.80	3.80	2.85	139.20	34.80
8	2097	»¯Ïã	4.20	Sapling	»¯Ïã	PS	7.30	2.40	1.55	136.30	35.00
8	2098	»¯Ïã	5.30	Adult	»¯Ïã	PS	7.50	4.80	2.10	136.30	34.80
8	2099	¹âÆ¤èë	4.60	Sapling	¹âÆ¤èë	BL	11.40	5.10	2.35	136.50	35.30
8	2100	É½Ñî	13.30	Adult	É½Ñî	PD	11.50	6.40	2.80	137.00	36.40
8	2101	É½Ñî	13.30	Adult	É½Ñî	PD	12.50	6.30	4.10	137.20	36.90
8	2102	É½Ñî	10.00	Adult	É½Ñî	PD	10.80	5.80	2.90	135.20	36.70
9	2103	ÂíÎ²ËÉ	13.80	Adult	ÂíÎ²ËÉ	PM	8.00	1.90	3.45	100.20	20.10
9	2104	ÂíÎ²ËÉ	8.30	Adult	ÂíÎ²ËÉ	PM	7.60	2.10	1.70	100.20	20.20
9	2105	»¯Ïã	3.50	Sapling	»¯Ïã	PS	6.10	4.30	1.80	104.10	20.60
9	2106	»¯Ïã	4.10	Sapling	»¯Ïã	PS	6.10	4.30	2.05	104.20	29.00
9	2107	»¯Ïã	3.40	Sapling	»¯Ïã	PS	6.10	4.20	2.35	104.20	21.00
9	2108	»¯Ïã	5.40	Adult	»¯Ïã	PS	7.20	6.30	1.90	115.00	22.00
9	2109	»¯Ïã	3.70	Sapling	»¯Ïã	PS	7.10	6.40	1.30	115.20	22.10
6	2110	»¯Ïã	6.40	Adult	»¯Ïã	PS	7.30	6.30	2.35	120.00	20.00
9	2111	ÂíÎ²ËÉ	18.20	Adult	ÂíÎ²ËÉ	PM	9.00	3.10	4.55	119.50	20.60
9	2112	ÂíÎ²ËÉ	8.50	Adult	ÂíÎ²ËÉ	PM	7.40	4.80	2.20	119.40	23.10
9	2113	»¯Ïã	4.30	Sapling	»¯Ïã	PS	5.40	1.70	1.40	119.40	23.40
9	2114	»¯Ïã	4.20	Sapling	»¯Ïã	PS	6.40	2.10	1.55	119.40	23.50
9	2115	»¯Ïã	4.80	Sapling	»¯Ïã	PS	6.00	1.60	1.75	119.40	23.60
9	2116	ÂíÉ£	5.00	Adult	ÆäËüÊ÷ÖÖ	Others	2.30	1.20	3.50	118.40	23.60
9	2117	ÂíÉ£	4.60	Sapling	ÆäËüÊ÷ÖÖ	Others	3.20	2.10	1.90	117.40	23.50
9	2118	»¯Ïã	3.80	Sapling	»¯Ïã	PS	4.20	1.90	1.15	116.40	23.80
9	2119	»¯Ïã	2.70	Sapling	»¯Ïã	PS	2.60	1.80	2.35	116.30	23.80
9	2120	¹âÆ¤èë	15.70	Adult	¹âÆ¤èë	BL	11.00	10.80	4.35	115.90	24.70
9	2121	¹âÆ¤èë	5.60	Adult	¹âÆ¤èë	BL	7.20	6.50	2.20	110.00	23.00
9	2122	»¯Ïã	5.40	Adult	»¯Ïã	PS	6.80	3.90	1.40	110.00	22.90
9	2123	»¯Ïã	5.20	Adult	»¯Ïã	PS	6.90	6.70	1.30	108.00	24.00
9	2124	¼¦ÑÛÌÙ	4.90	Sapling	ÆäËüÊ÷ÖÖ	Others	6.10	1.90	2.25	107.90	24.20
9	2125	˜BÄ¾	2.90	Sapling	ÆäËüÊ÷ÖÖ	Others	6.30	6.10	1.30	107.70	23.80
9	2126	»¯Ïã	6.30	Adult	»¯Ïã	PS	7.30	5.20	2.15	101.00	25.00
9	2127	²ÚÒ¶Ê÷	2.70	Sapling	ÆäËüÊ÷ÖÖ	Others	4.20	1.50	1.65	104.00	25.70
9	2128	ÏãÕÁ	3.40	Sapling	ÆäËüÊ÷ÖÖ	Others	6.10	2.20	1.50	104.60	25.80
9	2129	½ðÇ®Ê÷	3.50	Sapling	ÆäËüÊ÷ÖÖ	Others	6.60	2.80	0.80	105.10	26.30
9	2130	ÂíÎ²ËÉ	4.90	Sapling	ÂíÎ²ËÉ	PM	5.40	1.70	2.00	106.60	25.40
9	2131	Êó´Ì	4.30	Sapling	ÆäËüÊ÷ÖÖ	Others	6.70	1.40	1.45	107.60	25.60
9	2132	ÂíÎ²ËÉ	6.70	Adult	ÂíÎ²ËÉ	PM	7.30	1.40	2.70	119.80	30.50
9	2133	»¯Ïã	5.60	Adult	»¯Ïã	PS	7.60	5.20	2.50	118.60	31.20
9	2134	ÂíÎ²ËÉ	6.20	Adult	ÂíÎ²ËÉ	PM	6.90	0.80	1.95	118.20	30.70
9	2135	É½Ñî	5.20	Adult	É½Ñî	PD	7.50	1.60	2.85	117.50	30.60
9	2137	ÂíÎ²ËÉ	7.60	Adult	ÂíÎ²ËÉ	PM	7.30	4.20	4.05	116.60	30.90
9	2138	ÂíÎ²ËÉ	9.60	Adult	ÂíÎ²ËÉ	PM	6.50	1.90	1.55	108.50	32.00
9	2139	ÂíÎ²ËÉ	4.20	Sapling	ÂíÎ²ËÉ	PM	8.20	1.90	3.50	108.50	31.80
9	2140	»¯Ïã	7.20	Adult	»¯Ïã	PS	7.40	2.80	2.70	109.20	32.30
9	2141	ÂíÎ²ËÉ	8.00	Adult	ÂíÎ²ËÉ	PM	7.10	1.70	2.60	114.00	32.70
9	2142	¹âÆ¤èë	16.90	Adult	¹âÆ¤èë	BL	12.00	2.10	5.10	114.20	32.80
9	2143	ÂíÎ²ËÉ	9.40	Adult	ÂíÎ²ËÉ	PM	7.40	2.80	2.40	118.90	33.20
9	2144	ÂíÎ²ËÉ	9.40	Adult	ÂíÎ²ËÉ	PM	7.60	3.10	2.70	117.00	40.00
9	2145	»¯Ïã	10.00	Adult	»¯Ïã	PS	10.00	6.80	3.75	114.50	38.20
9	2146	»¯Ïã	14.00	Adult	»¯Ïã	PS	11.00	6.50	4.00	114.40	38.00
9	2147	ÂíÎ²ËÉ	5.70	Adult	ÂíÎ²ËÉ	PM	7.10	2.80	1.10	113.00	38.50
9	2148	ÂíÎ²ËÉ	8.50	Adult	ÂíÎ²ËÉ	PM	7.50	4.60	1.65	105.00	39.30
9	2149	Êó´Ì	7.40	Adult	ÆäËüÊ÷ÖÖ	Others	5.20	4.20	2.75	100.90	38.90
10	2150	É½Ñî	21.10	Adult	É½Ñî	PD	14.50	2.10	7.75	86.00	21.00
10	2151	·ãÏã	5.90	Adult	·ãÏã	LF	7.80	2.30	1.95	85.00	23.20
10	2152	ÂíÎ²ËÉ	8.80	Adult	ÂíÎ²ËÉ	PM	8.50	1.20	2.65	90.10	22.30
10	2153	¹âÆ¤èë	5.20	Adult	¹âÆ¤èë	BL	7.50	1.30	1.15	86.80	22.80
10	2154	»¯Ïã	6.50	Adult	»¯Ïã	PS	6.50	1.40	3.70	91.50	21.00
10	2155	¹âÆ¤èë	5.40	Adult	¹âÆ¤èë	BL	5.30	1.00	1.95	90.80	24.20
10	2156	ÏãÕÁ	5.10	Adult	ÆäËüÊ÷ÖÖ	Others	6.00	1.40	1.65	95.30	23.20
10	2157	»¯Ïã	7.10	Adult	»¯Ïã	PS	8.50	3.40	4.00	97.30	22.80
10	2158	»¯Ïã	7.20	Adult	»¯Ïã	PS	8.40	3.80	4.90	97.40	22.90
10	2159	ÂíÎ²ËÉ	9.60	Adult	ÂíÎ²ËÉ	PM	6.00	2.80	2.40	93.20	23.50
10	2160	ÂíÎ²ËÉ	3.90	Sapling	ÂíÎ²ËÉ	PM	4.50	1.20	1.10	97.80	24.00
10	2161	É½Ñî	11.30	Adult	É½Ñî	PD	10.50	2.00	6.15	99.00	28.00
10	2162	É½Ñî	4.60	Sapling	É½Ñî	PD	5.20	1.50	1.40	98.00	28.50
10	2163	É½Ñî	9.80	Adult	É½Ñî	PD	9.50	3.80	3.15	100.00	32.30
10	2164	ÂíÎ²ËÉ	5.30	Adult	ÂíÎ²ËÉ	PM	6.80	1.40	3.30	99.00	32.20
10	2165	É½Ñî	5.40	Adult	É½Ñî	PD	7.50	2.20	2.60	98.50	32.40
10	2166	É½Ñî	9.20	Adult	É½Ñî	PD	8.50	3.40	3.35	97.40	32.20
10	2167	ÂíÎ²ËÉ	3.80	Sapling	ÂíÎ²ËÉ	PM	3.50	1.40	1.80	95.00	32.50
10	2168	¹âÆ¤èë	13.70	Adult	¹âÆ¤èë	BL	14.50	3.20	6.35	90.30	27.80
10	2169	¹âÆ¤èë	7.40	Adult	¹âÆ¤èë	BL	9.60	1.00	3.35	85.00	29.20
10	2170	»¯Ïã	7.00	Adult	»¯Ïã	PS	8.30	2.50	2.80	84.80	28.50
10	2171	É½Ñî	3.80	Sapling	É½Ñî	PD	6.80	2.00	2.50	83.50	26.80
10	2172	É½Ñî	3.20	Sapling	É½Ñî	PD	6.20	3.80	2.05	81.80	24.50
10	2173	¹âÆ¤èë	3.70	Sapling	¹âÆ¤èë	BL	5.80	1.20	2.65	83.50	29.80
10	2174	¹âÆ¤èë	5.10	Adult	¹âÆ¤èë	BL	6.50	1.80	2.40	81.80	33.50
10	2175	»¯Ïã	6.60	Adult	»¯Ïã	PS	7.60	1.50	2.50	84.40	38.70
10	2176	»¯Ïã	6.50	Adult	»¯Ïã	PS	8.40	2.10	3.25	84.10	37.90
10	2177	ÂíÎ²ËÉ	12.20	Adult	ÂíÎ²ËÉ	PM	10.10	0.60	4.00	86.40	38.40
10	2178	˜BÄ¾	1.00	Sapling	ÆäËüÊ÷ÖÖ	Others	10.20	1.80	4.50	94.60	38.40
10	2179	·ãÏã	11.70	Adult	·ãÏã	LF	8.30	3.70	2.15	94.50	38.30
10	2180	ÂíÎ²ËÉ	12.80	Adult	ÂíÎ²ËÉ	PM	8.80	2.40	3.05	95.30	37.20
10	2181	ÂíÎ²ËÉ	4.90	Sapling	ÂíÎ²ËÉ	PM	11.60	2.20	4.05	96.40	39.10
10	2182	¹âÆ¤èë	10.40	Adult	¹âÆ¤èë	BL	11.20	8.40	4.00	98.50	39.50
10	2183	ÂíÎ²ËÉ	4.70	Sapling	ÂíÎ²ËÉ	PM	4.80	1.60	2.25	99.80	38.30
11	2184	»¯Ïã	3.70	Sapling	»¯Ïã	PS	4.90	1.50	2.65	60.30	20.70
11	2185	¹âÆ¤èë	9.80	Adult	¹âÆ¤èë	BL	12.00	6.30	3.40	61.00	21.70
11	2186	»¯Ïã	6.80	Adult	»¯Ïã	PS	9.00	7.20	1.90	61.20	21.70
11	2187	¹âÆ¤èë	8.10	Adult	¹âÆ¤èë	BL	9.20	8.70	2.60	63.00	21.40
11	2188	¹âÆ¤èë	4.20	Sapling	¹âÆ¤èë	BL	7.00	2.20	1.70	63.20	21.00
11	2189	˜BÄ¾	3.30	Sapling	ÆäËüÊ÷ÖÖ	Others	6.00	5.90	1.20	67.60	22.00
11	2190	¹âÆ¤èë	13.40	Adult	¹âÆ¤èë	BL	8.40	5.80	4.20	68.30	22.00
11	2191	Ê¯éª	4.70	Sapling	ÆäËüÊ÷ÖÖ	Others	5.20	3.10	2.45	70.30	22.20
11	2192	ÂíÎ²ËÉ	12.80	Adult	ÂíÎ²ËÉ	PM	7.80	1.90	3.40	72.30	22.00
11	2193	»¯Ïã	6.50	Adult	»¯Ïã	PS	6.10	2.30	1.80	72.80	22.40
11	2194	»¯Ïã	4.20	Sapling	»¯Ïã	PS	4.80	2.10	1.10	73.80	20.40
11	2195	ÂíÎ²ËÉ	5.60	Adult	ÂíÎ²ËÉ	PM	6.20	1.80	2.70	74.80	21.00
11	2196	»¯Ïã	6.70	Adult	»¯Ïã	PS	7.60	2.30	1.70	74.80	21.70
11	2197	ÂíÎ²ËÉ	5.90	Adult	ÂíÎ²ËÉ	PM	7.40	2.30	1.25	76.80	21.50
11	2198	·ãÏã	4.20	Sapling	·ãÏã	LF	4.60	1.90	1.75	67.30	21.70
11	2199	·ãÏã	3.40	Sapling	·ãÏã	LF	5.40	1.60	1.95	78.20	21.40
11	2200	É½Ñî	3.10	Sapling	É½Ñî	PD	4.20	3.80	1.40	78.20	21.50
11	2201	ÂíÎ²ËÉ	8.40	Adult	ÂíÎ²ËÉ	PM	5.80	0.90	2.10	79.50	22.10
11	2202	ÂíÎ²ËÉ	13.80	Adult	ÂíÎ²ËÉ	PM	8.80	5.70	2.40	77.60	27.20
11	2203	¶³ÂÌ	2.70	Sapling	ÆäËüÊ÷ÖÖ	Others	2.30	1.40	1.50	75.60	27.20
11	2204	ÂíÎ²ËÉ	14.20	Adult	ÂíÎ²ËÉ	PM	6.80	1.50	4.35	74.60	26.50
11	2205	¹âÆ¤èë	11.30	Adult	¹âÆ¤èë	BL	8.20	6.70	4.65	74.70	21.30
11	2206	¹âÆ¤èë	7.40	Adult	¹âÆ¤èë	BL	7.10	6.30	3.30	75.70	21.10
11	2207	¹âÆ¤èë	5.60	Adult	¹âÆ¤èë	BL	6.40	6.10	1.35	74.70	23.80
11	2208	¹âÆ¤èë	4.40	Sapling	¹âÆ¤èë	BL	5.10	4.80	1.25	75.50	24.00
11	2209	»¯Ïã	6.80	Adult	»¯Ïã	PS	5.60	4.50	3.20	78.20	24.00
11	2210	¹âÆ¤èë	4.80	Sapling	¹âÆ¤èë	BL	7.30	5.80	2.15	60.50	25.20
11	2211	»¯Ïã	5.80	Adult	»¯Ïã	PS	8.20	1.50	1.55	61.00	25.30
11	2212	¹âÆ¤èë	3.80	Sapling	¹âÆ¤èë	BL	6.10	5.80	1.50	61.20	25.30
11	2213	¹âÆ¤èë	8.90	Adult	¹âÆ¤èë	BL	6.10	5.20	2.70	61.20	25.40
11	2214	»¯Ïã	6.90	Adult	»¯Ïã	PS	7.40	5.80	2.65	61.50	25.70
11	2215	¹âÆ¤èë	4.50	Sapling	¹âÆ¤èë	BL	6.80	4.50	2.10	60.50	26.40
11	2216	»¯Ïã	9.00	Adult	»¯Ïã	PS	8.40	5.20	2.65	61.00	26.60
11	2217	¹âÆ¤èë	7.50	Adult	¹âÆ¤èë	BL	9.30	8.40	2.05	61.00	27.20
11	2218	»¯Ïã	5.30	Adult	»¯Ïã	PS	5.40	1.60	2.55	61.20	27.10
11	2219	˜BÄ¾	3.60	Sapling	ÆäËüÊ÷ÖÖ	Others	6.30	5.90	1.20	61.90	26.10
11	2220	¹âÆ¤èë	3.90	Sapling	¹âÆ¤èë	BL	9.00	7.20	2.00	62.00	36.00
11	2221	¹âÆ¤èë	4.50	Sapling	¹âÆ¤èë	BL	9.60	8.50	2.35	62.10	36.00
11	2222	¹âÆ¤èë	5.90	Adult	¹âÆ¤èë	BL	8.90	7.80	2.90	62.70	36.00
11	2223	¹âÆ¤èë	7.80	Adult	¹âÆ¤èë	BL	10.20	8.70	2.05	62.70	36.20
11	2224	¹âÆ¤èë	9.50	Adult	¹âÆ¤èë	BL	8.20	6.40	2.65	63.30	36.20
11	2225	¹âÆ¤èë	10.40	Adult	¹âÆ¤èë	BL	8.00	4.20	3.80	63.10	23.00
11	2226	»¯Ïã	4.60	Sapling	»¯Ïã	PS	6.10	3.40	1.50	66.10	23.50
11	2227	ÑÎ·ôÄ¾	5.10	Adult	ÆäËüÊ÷ÖÖ	Others	6.20	3.90	2.60	66.80	23.50
11	2228	ÏãÕÁ	4.50	Sapling	ÆäËüÊ÷ÖÖ	Others	3.90	1.90	2.50	68.80	24.50
11	2229	»¯Ïã	4.10	Sapling	»¯Ïã	PS	4.50	3.80	2.00	79.90	39.20
11	2230	»¯Ïã	4.70	Sapling	»¯Ïã	PS	4.20	1.90	2.60	79.20	37.30
12	2232	¹âÆ¤èë	5.20	Adult	¹âÆ¤èë	BL	8.40	3.00	1.80	42.50	23.40
12	2233	»¯Ïã	4.60	Sapling	»¯Ïã	PS	7.20	1.40	2.15	45.00	20.60
12	2234	¹âÆ¤èë	4.20	Sapling	¹âÆ¤èë	BL	8.00	2.50	1.65	52.50	22.50
12	2235	·ãÏã	3.20	Sapling	·ãÏã	LF	3.50	1.00	1.15	52.80	22.50
12	2236	¹âÆ¤èë	6.40	Adult	¹âÆ¤èë	BL	9.70	5.00	2.20	52.80	22.40
12	2237	¹âÆ¤èë	9.20	Adult	¹âÆ¤èë	BL	11.50	6.20	2.65	53.90	22.40
12	2238	¹âÆ¤èë	7.60	Adult	¹âÆ¤èë	BL	10.80	5.40	4.15	54.00	22.60
12	2239	É½Ì´	3.20	Sapling	ÆäËüÊ÷ÖÖ	Others	4.80	0.40	1.35	55.80	22.00
12	2240	·ãÏã	9.20	Adult	·ãÏã	LF	8.70	2.40	2.80	56.00	22.50
12	2241	·ãÏã	12.40	Adult	·ãÏã	LF	9.00	2.50	3.50	56.20	22.50
12	2242	»¯Ïã	3.40	Sapling	»¯Ïã	PS	3.60	1.90	2.15	58.10	36.00
12	2243	¹âÆ¤èë	4.20	Sapling	¹âÆ¤èë	BL	9.50	4.60	1.80	56.80	25.20
12	2244	¹âÆ¤èë	5.60	Adult	¹âÆ¤èë	BL	7.70	1.00	1.15	56.70	25.30
12	2245	¹âÆ¤èë	5.20	Adult	¹âÆ¤èë	BL	9.80	4.20	2.25	51.20	23.80
12	2246	¹âÆ¤èë	6.10	Adult	¹âÆ¤èë	BL	10.50	3.50	1.85	49.00	23.00
12	2247	¹âÆ¤èë	9.60	Adult	¹âÆ¤èë	BL	11.60	6.00	2.70	46.20	22.80
12	2248	¹âÆ¤èë	5.20	Adult	¹âÆ¤èë	BL	9.80	3.40	3.20	44.80	22.50
12	2249	¹âÆ¤èë	7.20	Adult	¹âÆ¤èë	BL	10.50	4.20	2.60	44.00	23.20
12	2250	É½Ñî	5.90	Adult	É½Ñî	PD	7.80	2.30	3.15	41.50	24.00
12	2251	¹âÆ¤èë	10.80	Adult	¹âÆ¤èë	BL	12.80	4.50	5.60	42.80	26.20
12	2252	·ãÏã	4.90	Sapling	·ãÏã	LF	5.40	2.20	3.80	43.00	27.30
12	2253	¹âÆ¤èë	10.90	Adult	¹âÆ¤èë	BL	12.50	4.00	4.50	44.00	26.30
12	2254	¹âÆ¤èë	3.80	Sapling	¹âÆ¤èë	BL	7.50	1.30	2.55	46.80	27.20
12	2255	·ãÏã	4.10	Sapling	·ãÏã	LF	4.70	2.80	2.25	47.50	27.20
12	2256	»¯Ïã	6.30	Adult	»¯Ïã	PS	7.50	1.40	3.40	47.50	28.00
12	2257	¹âÆ¤èë	5.80	Adult	¹âÆ¤èë	BL	9.80	3.50	2.60	48.80	26.00
12	2258	¹âÆ¤èë	20.70	Adult	¹âÆ¤èë	BL	13.50	6.20	8.70	47.50	28.30
12	2259	·ãÏã	6.20	Adult	·ãÏã	LF	9.40	2.40	3.25	47.50	30.30
12	2260	¹âÆ¤èë	9.50	Adult	¹âÆ¤èë	BL	10.80	2.80	3.20	48.50	31.50
12	2261	·ãÏã	2.90	Sapling	·ãÏã	LF	5.00	1.00	2.05	51.00	31.00
12	2262	·ãÏã	10.50	Adult	·ãÏã	LF	11.30	1.40	5.50	51.00	31.90
12	2263	·ãÏã	3.00	Sapling	·ãÏã	LF	3.90	1.60	1.50	50.90	31.80
12	2264	·ãÏã	3.00	Sapling	·ãÏã	LF	7.80	0.60	1.15	50.90	31.70
12	2265	¹âÆ¤èë	10.00	Adult	¹âÆ¤èë	BL	9.80	2.80	4.75	54.50	27.30
12	2266	»¯Ïã	7.10	Adult	»¯Ïã	PS	10.50	3.70	4.50	59.00	29.30
12	2267	¹âÆ¤èë	10.20	Adult	¹âÆ¤èë	BL	12.00	4.80	4.80	59.50	32.50
12	2268	¹âÆ¤èë	5.10	Adult	¹âÆ¤èë	BL	8.90	7.50	1.40	58.00	33.40
12	2269	»¯Ïã	8.90	Adult	»¯Ïã	PS	7.40	1.80	6.20	58.00	34.40
12	2270	»¯Ïã	11.70	Adult	»¯Ïã	PS	8.50	3.40	4.55	56.10	33.40
12	2271	»¯Ïã	10.80	Adult	»¯Ïã	PS	8.80	3.50	3.50	53.40	34.00
12	2272	¹âÆ¤èë	8.60	Adult	¹âÆ¤èë	BL	8.30	5.40	3.30	52.20	34.00
12	2273	¹âÆ¤èë	13.00	Adult	¹âÆ¤èë	BL	12.60	3.60	6.95	47.80	34.30
12	2274	»¯Ïã	4.00	Sapling	»¯Ïã	PS	2.80	1.20	1.55	45.80	34.50
12	2275	»¯Ïã	7.50	Adult	»¯Ïã	PS	8.50	2.00	6.25	45.80	34.60
12	2276	¹âÆ¤èë	7.70	Adult	¹âÆ¤èë	BL	11.40	6.00	2.65	44.70	34.40
12	2277	¹âÆ¤èë	7.00	Adult	¹âÆ¤èë	BL	8.90	1.60	3.45	42.10	35.00
12	2278	¹âÆ¤èë	8.20	Adult	¹âÆ¤èë	BL	10.50	6.30	3.15	41.80	38.60
12	2279	¹âÆ¤èë	4.70	Sapling	¹âÆ¤èë	BL	8.40	5.00	2.65	46.80	37.30
12	2280	¹âÆ¤èë	4.50	Sapling	¹âÆ¤èë	BL	5.60	2.20	2.80	47.90	38.40
12	2281	É½Ñî	4.70	Sapling	É½Ñî	PD	4.50	1.60	1.00	47.20	39.20
12	2282	¹âÆ¤èë	4.60	Sapling	¹âÆ¤èë	BL	5.90	1.50	1.55	48.30	40.00
12	2283	»¯Ïã	29.40	Adult	»¯Ïã	PS	13.10	3.80	6.20	49.70	38.30
12	2284	»¯Ïã	5.70	Adult	»¯Ïã	PS	5.30	1.00	1.50	49.50	38.40
12	2285	¹âÆ¤èë	11.60	Adult	¹âÆ¤èë	BL	10.80	4.90	3.80	49.60	38.70
12	2286	èïÊ÷	6.50	Adult	ÆäËüÊ÷ÖÖ	Others	7.10	4.20	2.00	50.30	39.60
12	2287	èïÊ÷	6.70	Adult	ÆäËüÊ÷ÖÖ	Others	7.40	3.80	2.45	52.00	39.90
12	2288	É½Ñî	14.90	Adult	É½Ñî	PD	12.30	5.90	5.10	53.10	39.80
12	2289	¹âÆ¤èë	5.70	Adult	¹âÆ¤èë	BL	5.60	1.70	1.05	54.30	39.40
12	2290	»¯Ïã	4.30	Sapling	»¯Ïã	PS	6.30	1.10	1.25	56.40	39.90
12	2291	ÑÎ·ôÄ¾	4.20	Sapling	ÆäËüÊ÷ÖÖ	Others	7.10	2.60	1.40	59.70	38.80
12	2292	¹âÆ¤èë	9.30	Adult	¹âÆ¤èë	BL	9.40	3.70	3.20	59.60	39.70
13	2293	»¯Ïã	3.20	Sapling	»¯Ïã	PS	4.50	2.40	1.50	21.50	22.40
13	2294	É½Ñî	3.80	Sapling	É½Ñî	PD	5.80	3.10	0.75	25.00	21.80
13	2295	¹âÆ¤èë	12.90	Adult	¹âÆ¤èë	BL	11.00	6.20	3.70	29.00	25.00
13	2296	É½Ñî	7.70	Adult	É½Ñî	PD	6.70	2.50	2.45	34.00	26.00
13	2297	ÂíÎ²ËÉ	3.10	Sapling	ÂíÎ²ËÉ	PM	4.30	1.20	1.65	39.00	27.00
13	2298	¹âÆ¤èë	8.40	Adult	¹âÆ¤èë	BL	9.20	6.40	2.95	39.00	29.00
13	2299	ÑÎ·ôÄ¾	3.70	Sapling	ÆäËüÊ÷ÖÖ	Others	5.30	4.90	1.80	38.00	28.00
13	2300	¹âÆ¤èë	11.00	Adult	¹âÆ¤èë	BL	11.00	5.30	3.80	37.50	28.50
13	2301	»¯Ïã	9.80	Adult	»¯Ïã	PS	11.50	5.40	3.75	37.60	28.60
13	2302	¹âÆ¤èë	11.90	Adult	¹âÆ¤èë	BL	12.10	5.40	3.85	31.40	28.10
13	2303	É½Ñî	5.30	Adult	É½Ñî	PD	7.10	3.40	1.60	30.40	28.40
13	2304	¹âÆ¤èë	13.70	Adult	¹âÆ¤èë	BL	12.60	8.20	3.35	28.70	28.50
13	2305	¹âÆ¤èë	15.70	Adult	¹âÆ¤èë	BL	12.50	6.30	4.40	28.10	28.50
13	2306	¹âÆ¤èë	10.90	Adult	¹âÆ¤èë	BL	7.80	6.90	3.70	22.70	26.90
13	2307	¹âÆ¤èë	12.90	Adult	¹âÆ¤èë	BL	8.60	6.40	3.85	22.60	26.90
13	2308	»¯Ïã	6.40	Adult	»¯Ïã	PS	5.20	4.80	0.95	20.60	30.10
13	2309	èçÄ¾	8.90	Adult	ÆäËüÊ÷ÖÖ	Others	7.20	2.10	3.05	22.00	30.10
13	2310	èçÄ¾	7.50	Adult	ÆäËüÊ÷ÖÖ	Others	6.80	3.10	2.70	22.30	30.10
13	2311	ÑÎ·ôÄ¾	8.30	Adult	ÆäËüÊ÷ÖÖ	Others	5.30	2.10	1.75	21.70	22.30
13	2312	¹âÆ¤èë	18.70	Adult	¹âÆ¤èë	BL	12.60	6.30	5.05	23.20	22.50
13	2313	¹âÆ¤èë	7.60	Adult	¹âÆ¤èë	BL	8.20	7.80	2.65	35.30	24.20
13	2314	ÑÎ·ôÄ¾	3.00	Sapling	ÆäËüÊ÷ÖÖ	Others	4.60	4.00	1.35	35.60	25.20
13	2315	¹âÆ¤èë	8.60	Adult	¹âÆ¤èë	BL	8.20	7.90	3.35	37.60	25.20
13	2316	ÂíÎ²ËÉ	5.20	Adult	ÂíÎ²ËÉ	PM	4.60	1.60	1.60	39.00	25.20
13	2317	¹âÆ¤èë	7.30	Adult	¹âÆ¤èë	BL	7.40	6.70	2.00	39.20	26.40
13	2318	¹âÆ¤èë	14.20	Adult	¹âÆ¤èë	BL	8.20	5.30	2.35	40.00	35.30
13	2320	·ãÏã	2.80	Sapling	·ãÏã	LF	4.20	1.50	1.45	39.30	37.70
13	2321	¹âÆ¤èë	21.30	Adult	¹âÆ¤èë	BL	9.40	4.20	5.15	38.60	39.30
13	2322	ÂíÎ²ËÉ	4.30	Sapling	ÂíÎ²ËÉ	PM	5.30	0.80	1.60	37.00	35.90
13	2323	»¯Ïã	8.10	Adult	»¯Ïã	PS	7.30	5.40	3.10	32.30	38.20
13	2324	»¯Ïã	4.20	Sapling	»¯Ïã	PS	4.30	1.90	1.80	31.50	38.20
13	2325	»¯Ïã	3.30	Sapling	»¯Ïã	PS	3.80	2.20	1.50	31.50	38.30
13	2326	¹âÆ¤èë	13.30	Adult	¹âÆ¤èë	BL	11.00	6.20	3.60	31.50	37.70
13	2327	¹âÆ¤èë	7.00	Adult	¹âÆ¤èë	BL	9.20	4.80	2.50	32.10	36.40
13	2328	¹âÆ¤èë	14.20	Adult	¹âÆ¤èë	BL	11.30	7.20	4.40	30.10	36.40
13	2329	¹âÆ¤èë	6.20	Adult	¹âÆ¤èë	BL	7.60	5.60	2.40	30.10	36.50
13	2330	ÂíÎ²ËÉ	4.30	Sapling	ÂíÎ²ËÉ	PM	3.20	1.80	2.25	29.10	38.30
13	2331	»¯Ïã	4.20	Sapling	»¯Ïã	PS	5.10	2.10	1.65	29.90	39.30
13	2332	ÂíÎ²ËÉ	5.10	Adult	ÂíÎ²ËÉ	PM	4.80	0.70	1.90	28.40	39.90
13	2333	ÂíÎ²ËÉ	2.90	Sapling	ÂíÎ²ËÉ	PM	2.50	0.80	2.10	28.00	39.80
13	2334	É½Ñî	5.30	Adult	É½Ñî	PD	7.40	4.60	2.85	28.20	39.30
13	2335	É½Ñî	5.80	Adult	É½Ñî	PD	7.40	6.20	2.40	27.70	39.10
13	2336	É½Ñî	5.80	Adult	É½Ñî	PD	7.10	2.40	2.35	24.20	37.60
13	2337	èçÄ¾	13.40	Adult	ÆäËüÊ÷ÖÖ	Others	7.80	4.70	2.65	22.40	36.50
13	2338	ÂíÎ²ËÉ	6.20	Adult	ÂíÎ²ËÉ	PM	4.30	0.80	2.05	22.70	38.20
13	2339	·ãÏã	15.80	Adult	·ãÏã	LF	12.40	4.10	5.85	21.00	39.80
13	2340	·ãÏã	3.60	Sapling	·ãÏã	LF	3.10	0.80	3.00	21.20	39.60
14	2341	ÂíÎ²ËÉ	8.00	Adult	ÂíÎ²ËÉ	PM	7.80	2.20	3.30	2.20	21.20
14	2342	ÂíÎ²ËÉ	6.10	Adult	ÂíÎ²ËÉ	PM	6.50	0.30	2.70	1.80	22.20
14	2343	ÂíÎ²ËÉ	9.40	Adult	ÂíÎ²ËÉ	PM	7.90	0.80	3.60	0.10	23.80
14	2344	ÂíÎ²ËÉ	3.40	Sapling	ÂíÎ²ËÉ	PM	3.40	1.00	2.00	3.50	25.40
14	2345	ÂíÎ²ËÉ	5.10	Adult	ÂíÎ²ËÉ	PM	4.20	1.50	2.70	5.00	21.50
14	2346	ÂíÎ²ËÉ	7.10	Adult	ÂíÎ²ËÉ	PM	7.50	1.90	3.45	5.50	22.10
14	2347	ÂíÎ²ËÉ	4.40	Sapling	ÂíÎ²ËÉ	PM	7.00	1.80	0.90	6.10	23.40
14	2348	Ä¾À¼	4.70	Sapling	ÆäËüÊ÷ÖÖ	Others	6.30	2.10	1.60	6.00	23.70
14	2349	ÂíÎ²ËÉ	7.60	Adult	ÂíÎ²ËÉ	PM	8.20	1.00	2.05	8.50	22.30
14	2350	ÂíÎ²ËÉ	3.30	Sapling	ÂíÎ²ËÉ	PM	3.80	0.40	1.70	11.20	20.50
14	2351	¹âÆ¤èë	3.80	Sapling	¹âÆ¤èë	BL	9.80	3.10	4.45	11.60	20.60
14	2352	ÏãÕÁ	6.50	Adult	ÆäËüÊ÷ÖÖ	Others	3.70	0.60	1.50	13.30	24.20
14	2353	ÂíÎ²ËÉ	8.70	Adult	ÂíÎ²ËÉ	PM	3.20	0.60	1.60	14.50	20.60
14	2354	»¯Ïã	3.80	Sapling	»¯Ïã	PS	4.20	3.50	0.70	19.20	26.60
14	2355	¹âÆ¤èë	6.50	Adult	¹âÆ¤èë	BL	10.80	3.00	2.40	19.80	26.40
14	2356	·ãÏã	8.70	Adult	·ãÏã	LF	9.60	1.60	5.00	17.30	28.90
14	2357	·ãÏã	5.20	Adult	·ãÏã	LF	6.80	2.20	2.15	17.00	30.00
14	2358	·ãÏã	4.80	Sapling	·ãÏã	LF	7.20	2.30	2.20	17.00	29.80
14	2359	¹âÆ¤èë	5.10	Adult	¹âÆ¤èë	BL	7.50	3.00	2.40	17.10	28.70
14	2360	É½ºú½·	6.00	Adult	ÆäËüÊ÷ÖÖ	Others	8.60	3.00	3.00	18.80	33.60
14	2361	»¯Ïã	3.10	Sapling	»¯Ïã	PS	6.20	2.30	1.20	16.80	38.30
14	2362	»¯Ïã	5.70	Adult	»¯Ïã	PS	8.20	0.50	2.05	15.40	37.70
14	2363	»¯Ïã	3.40	Sapling	»¯Ïã	PS	7.40	2.60	0.85	15.20	38.20
14	2364	»¯Ïã	4.80	Sapling	»¯Ïã	PS	7.80	2.00	2.10	14.60	37.40
14	2365	»¯Ïã	5.80	Adult	»¯Ïã	PS	8.20	1.30	3.10	15.60	40.00
14	2366	»¯Ïã	4.30	Sapling	»¯Ïã	PS	5.40	2.20	2.15	14.10	38.80
14	2367	»¯Ïã	5.40	Adult	»¯Ïã	PS	8.00	2.20	2.10	13.90	37.50
14	2368	»¯Ïã	4.80	Sapling	»¯Ïã	PS	7.90	2.40	1.40	12.40	37.70
14	2369	»¯Ïã	8.50	Adult	»¯Ïã	PS	11.20	1.20	3.05	10.20	38.70
14	2370	»¯Ïã	14.80	Adult	»¯Ïã	PS	14.80	8.00	8.30	10.00	38.90
14	2371	ÏãÕÁ	6.40	Adult	ÆäËüÊ÷ÖÖ	Others	4.00	1.70	1.35	7.60	37.90
14	2372	»¯Ïã	8.80	Adult	»¯Ïã	PS	7.80	1.70	4.70	0.80	40.00
14	2373	»¯Ïã	13.90	Adult	»¯Ïã	PS	14.50	1.70	6.95	0.10	40.00
14	2374	¹âÆ¤èë	4.50	Sapling	¹âÆ¤èë	BL	8.20	2.10	3.20	0.10	37.30
14	2375	Ë®½õÊ÷	4.50	Sapling	ÆäËüÊ÷ÖÖ	Others	7.50	2.20	3.30	2.90	35.80
14	2376	É½Ñî	4.30	Sapling	É½Ñî	PD	5.60	0.50	1.45	7.80	35.30
14	2377	É½Ñî	6.20	Adult	É½Ñî	PD	9.80	3.00	3.00	4.60	34.80
14	2378	É½Ñî	9.80	Adult	É½Ñî	PD	13.20	4.00	3.30	1.90	33.10
14	2379	É½Ñî	9.70	Adult	É½Ñî	PD	13.80	4.00	2.70	2.20	32.80
14	2380	É½Ñî	4.60	Sapling	É½Ñî	PD	7.20	1.60	1.45	2.60	32.60
14	2381	¹âÆ¤èë	16.80	Adult	¹âÆ¤èë	BL	14.80	3.10	5.75	6.60	32.80
14	2382	ÂíÎ²ËÉ	7.90	Adult	ÂíÎ²ËÉ	PM	7.40	1.70	2.50	6.40	31.00
14	2383	É½Ñî	3.70	Sapling	É½Ñî	PD	6.50	2.40	0.80	7.70	31.40
14	2384	¹âÆ¤èë	15.70	Adult	¹âÆ¤èë	BL	14.50	2.80	8.10	10.20	30.50
14	2385	ÂíÎ²ËÉ	6.00	Adult	ÂíÎ²ËÉ	PM	6.70	1.00	1.55	6.40	28.00
14	2386	ÂíÎ²ËÉ	6.10	Adult	ÂíÎ²ËÉ	PM	7.40	1.10	1.30	5.00	28.20
14	2387	ÂíÎ²ËÉ	3.80	Sapling	ÂíÎ²ËÉ	PM	4.80	0.70	1.60	0.60	28.50
15	2388	»¯Ïã	6.10	Adult	»¯Ïã	PS	7.00	5.90	1.55	1.50	41.00
15	2389	»¯Ïã	6.90	Adult	»¯Ïã	PS	5.90	4.30	1.75	1.60	41.00
15	2390	»¯Ïã	5.80	Adult	»¯Ïã	PS	6.20	3.10	2.35	9.20	43.20
15	2391	»¯Ïã	4.70	Sapling	»¯Ïã	PS	5.80	2.10	1.50	19.10	41.00
15	2393	»¯Ïã	6.50	Adult	»¯Ïã	PS	6.90	4.30	2.50	17.40	42.00
15	2394	»¯Ïã	6.00	Adult	»¯Ïã	PS	6.60	2.10	2.30	16.00	43.00
15	2395	»¯Ïã	5.30	Adult	»¯Ïã	PS	7.00	2.70	3.10	17.60	44.80
15	2396	»¯Ïã	5.30	Adult	»¯Ïã	PS	7.30	5.80	3.20	17.00	44.50
15	2397	ËÕÄ¾	5.40	Adult	ÆäËüÊ÷ÖÖ	Others	6.50	4.80	1.10	16.00	43.40
15	2398	¹âÆ¤èë	18.00	Adult	¹âÆ¤èë	BL	13.20	6.70	4.20	14.20	43.40
15	2399	ÂíÉ£	7.40	Adult	ÆäËüÊ÷ÖÖ	Others	5.10	1.20	0.85	6.50	44.75
15	2400	»¯Ïã	4.90	Sapling	»¯Ïã	PS	4.90	2.60	2.60	6.20	44.20
15	2401	»¯Ïã	7.90	Adult	»¯Ïã	PS	12.10	5.80	3.70	4.20	44.70
15	2402	èçÄ¾	8.60	Adult	ÆäËüÊ÷ÖÖ	Others	18.30	2.90	2.55	1.20	45.10
15	2403	»¯Ïã	4.60	Sapling	»¯Ïã	PS	9.30	4.20	2.10	0.10	48.20
15	2404	»¯Ïã	4.20	Sapling	»¯Ïã	PS	5.10	2.30	1.15	1.50	48.25
15	2405	»¯Ïã	6.30	Adult	»¯Ïã	PS	13.20	8.90	2.65	1.30	48.40
15	2406	»¯Ïã	5.80	Adult	»¯Ïã	PS	12.10	7.10	2.30	1.50	48.40
15	2407	»¯Ïã	6.40	Adult	»¯Ïã	PS	12.10	8.30	3.00	1.50	48.20
15	2408	»¯Ïã	7.10	Adult	»¯Ïã	PS	13.20	8.30	4.45	3.20	47.60
15	2409	»¯Ïã	5.90	Adult	»¯Ïã	PS	7.10	4.80	2.30	7.60	47.60
15	2410	»¯Ïã	6.80	Adult	»¯Ïã	PS	7.80	1.20	0.85	6.50	44.70
15	2411	»¯Ïã	5.30	Adult	»¯Ïã	PS	7.10	3.20	2.60	7.60	45.90
15	2412	»¯Ïã	6.40	Adult	»¯Ïã	PS	5.80	3.20	2.60	9.10	45.90
15	2414	»¯Ïã	6.40	Adult	»¯Ïã	PS	6.80	4.30	2.85	11.00	48.50
15	2415	»¯Ïã	6.70	Adult	»¯Ïã	PS	6.80	4.20	2.30	17.20	48.60
15	2416	»¯Ïã	7.00	Adult	»¯Ïã	PS	6.80	5.30	3.45	18.80	49.00
15	2417	¹âÆ¤èë	8.10	Adult	¹âÆ¤èë	BL	9.80	7.00	4.05	19.80	49.20
15	2418	»¯Ïã	6.50	Adult	»¯Ïã	PS	10.20	4.30	2.35	16.00	49.20
15	2419	é·Ä¾	4.80	Sapling	ÆäËüÊ÷ÖÖ	Others	5.80	4.10	2.15	16.20	51.00
15	2420	é·Ä¾	3.70	Sapling	ÆäËüÊ÷ÖÖ	Others	4.90	4.10	1.30	16.10	51.10
15	2421	é·Ä¾	6.00	Adult	ÆäËüÊ÷ÖÖ	Others	5.90	4.00	2.50	16.00	51.60
15	2422	»¯Ïã	7.10	Adult	»¯Ïã	PS	7.80	2.10	3.05	12.00	50.50
15	2423	»¯Ïã	5.40	Adult	»¯Ïã	PS	6.20	5.00	1.95	11.70	50.50
15	2424	»¯Ïã	3.10	Sapling	»¯Ïã	PS	2.70	1.90	1.65	11.70	50.80
15	2425	»¯Ïã	5.80	Adult	»¯Ïã	PS	6.10	4.00	2.90	11.70	51.20
15	2426	»¯Ïã	6.40	Adult	»¯Ïã	PS	5.30	2.10	1.90	11.90	51.40
15	2427	»¯Ïã	4.40	Sapling	»¯Ïã	PS	4.90	3.70	2.25	10.00	50.00
15	2428	»¯Ïã	6.10	Adult	»¯Ïã	PS	6.50	5.00	2.45	8.80	51.10
15	2429	»¯Ïã	6.30	Adult	»¯Ïã	PS	6.90	4.90	2.85	8.60	51.10
15	2430	»¯Ïã	5.30	Adult	»¯Ïã	PS	6.90	4.70	2.50	6.80	51.10
15	2431	»¯Ïã	3.50	Sapling	»¯Ïã	PS	4.90	1.80	0.90	6.60	51.30
15	2432	»¯Ïã	4.60	Sapling	»¯Ïã	PS	7.20	2.90	2.10	6.80	51.80
15	2433	»¯Ïã	3.80	Sapling	»¯Ïã	PS	5.90	4.10	1.85	6.80	51.90
15	2434	»¯Ïã	6.50	Adult	»¯Ïã	PS	9.10	3.20	3.35	6.30	51.90
15	2435	¹âÆ¤èë	13.10	Adult	¹âÆ¤èë	BL	13.50	9.20	5.65	5.40	50.20
15	2436	¹âÆ¤èë	15.10	Adult	¹âÆ¤èë	BL	13.60	9.10	5.35	4.20	49.80
15	2437	»¯Ïã	4.90	Sapling	»¯Ïã	PS	9.10	4.20	2.00	3.20	49.60
15	2438	»¯Ïã	4.80	Sapling	»¯Ïã	PS	2.90	1.20	1.95	1.20	49.60
15	2439	»¯Ïã	5.40	Adult	»¯Ïã	PS	5.60	4.90	3.05	1.00	49.80
15	2440	»¯Ïã	5.80	Adult	»¯Ïã	PS	5.80	4.00	2.65	1.00	49.90
15	2441	»¯Ïã	3.10	Sapling	»¯Ïã	PS	4.80	1.80	1.40	3.20	54.00
15	2442	»¯Ïã	7.80	Adult	»¯Ïã	PS	6.90	4.20	2.50	3.20	54.10
15	2443	»¯Ïã	3.70	Sapling	»¯Ïã	PS	5.10	3.20	2.10	3.20	54.60
15	2444	»¯Ïã	4.40	Sapling	»¯Ïã	PS	5.10	3.20	2.05	2.70	54.80
15	2445	¹âÆ¤èë	13.20	Adult	¹âÆ¤èë	BL	13.10	4.90	3.30	7.20	54.80
15	2446	»¯Ïã	6.70	Adult	»¯Ïã	PS	5.90	2.30	2.40	14.30	54.70
15	2447	·ãÏã	5.80	Adult	·ãÏã	LF	10.10	1.20	2.45	14.60	54.80
15	2448	·ãÏã	10.60	Adult	·ãÏã	LF	4.90	2.10	3.30	15.10	54.80
15	2449	·ãÏã	15.50	Adult	·ãÏã	LF	13.90	6.10	4.40	15.10	54.90
15	2450	»¯Ïã	7.80	Adult	»¯Ïã	PS	5.30	4.60	2.90	16.30	54.70
15	2451	»¯Ïã	7.20	Adult	»¯Ïã	PS	8.90	5.30	2.85	17.30	54.70
15	2452	ÑÎ·ôÄ¾	5.50	Adult	ÆäËüÊ÷ÖÖ	Others	7.30	5.20	2.65	18.30	54.70
15	2453	»¯Ïã	5.60	Adult	»¯Ïã	PS	5.90	2.30	3.10	19.60	54.20
15	2454	»¯Ïã	7.30	Adult	»¯Ïã	PS	9.20	5.40	2.70	18.00	58.00
15	2455	»¯Ïã	4.70	Sapling	»¯Ïã	PS	6.30	5.90	1.45	19.50	60.00
15	2456	¹âÆ¤èë	7.60	Adult	¹âÆ¤èë	BL	13.20	9.10	2.45	18.90	59.70
15	2457	»¯Ïã	3.30	Sapling	»¯Ïã	PS	4.80	3.10	0.90	18.70	58.70
15	2458	»¯Ïã	6.70	Adult	»¯Ïã	PS	10.30	8.20	2.15	17.20	58.10
15	2459	»¯Ïã	3.70	Sapling	»¯Ïã	PS	5.10	3.20	1.95	16.80	59.20
15	2460	»¯Ïã	5.20	Adult	»¯Ïã	PS	5.80	3.20	1.65	15.10	57.80
15	2461	»¯Ïã	3.70	Sapling	»¯Ïã	PS	5.30	3.90	1.10	14.70	59.50
15	2462	»¯Ïã	4.40	Sapling	»¯Ïã	PS	5.90	1.70	2.50	12.30	59.60
15	2463	»¯Ïã	5.20	Adult	»¯Ïã	PS	6.10	1.10	2.40	10.00	58.30
15	2464	»¯Ïã	4.30	Sapling	»¯Ïã	PS	3.90	2.70	1.35	10.00	56.80
15	2465	»¯Ïã	8.70	Adult	»¯Ïã	PS	6.50	4.10	2.50	6.10	58.90
15	2466	»¯Ïã	5.10	Adult	»¯Ïã	PS	5.40	3.80	3.00	1.60	57.80
15	2467	»¯Ïã	5.40	Adult	»¯Ïã	PS	6.10	4.20	2.85	1.50	57.80
15	2468	»¯Ïã	6.90	Adult	»¯Ïã	PS	6.80	4.80	2.90	1.40	57.80
15	2469	É½Ñî	8.40	Adult	É½Ñî	PD	5.10	3.20	3.15	0.10	60.00
16	2470	ÂíÉ£	8.70	Adult	ÆäËüÊ÷ÖÖ	Others	4.50	2.80	3.20	24.70	40.20
16	2471	»¯Ïã	11.50	Adult	»¯Ïã	PS	10.50	2.50	4.05	25.20	41.00
16	2472	»¯Ïã	3.80	Sapling	»¯Ïã	PS	5.50	1.30	1.80	35.40	41.30
16	2473	»¯Ïã	5.40	Adult	»¯Ïã	PS	7.30	2.30	2.00	35.30	41.40
16	2474	¹âÆ¤èë	4.00	Sapling	¹âÆ¤èë	BL	8.60	1.80	1.25	38.80	41.00
16	2475	»¯Ïã	4.30	Sapling	»¯Ïã	PS	8.80	2.40	2.35	38.60	43.10
16	2476	»¯Ïã	7.70	Adult	»¯Ïã	PS	11.30	2.80	3.50	38.20	42.70
16	2477	»¯Ïã	3.20	Sapling	»¯Ïã	PS	8.40	3.00	2.35	38.50	45.40
16	2478	»¯Ïã	3.50	Sapling	»¯Ïã	PS	7.90	1.20	2.15	38.00	44.80
16	2479	»¯Ïã	3.50	Sapling	»¯Ïã	PS	8.00	2.30	2.10	38.00	43.70
16	2480	»¯Ïã	5.60	Adult	»¯Ïã	PS	9.80	2.50	2.70	36.80	45.80
16	2481	»¯Ïã	5.50	Adult	»¯Ïã	PS	8.40	1.10	1.60	35.70	44.00
16	2482	¹âÆ¤èë	12.10	Adult	¹âÆ¤èë	BL	12.40	8.50	5.95	34.80	46.00
16	2483	É½Ñî	8.10	Adult	É½Ñî	PD	11.50	4.00	3.65	33.40	45.50
16	2484	»¯Ïã	3.50	Sapling	»¯Ïã	PS	4.50	1.10	1.10	29.20	43.50
16	2485	»¯Ïã	7.60	Adult	»¯Ïã	PS	10.20	4.60	3.75	28.10	43.50
16	2486	»¯Ïã	4.80	Sapling	»¯Ïã	PS	5.00	1.60	1.60	28.10	43.60
16	2487	»¯Ïã	5.20	Adult	»¯Ïã	PS	5.20	1.20	1.45	28.10	44.70
16	2488	É½Ñî	4.00	Sapling	É½Ñî	PD	7.90	2.60	2.00	28.00	44.60
16	2489	»¯Ïã	4.00	Sapling	»¯Ïã	PS	8.70	3.00	1.40	24.50	45.70
16	2491	É½Ñî	9.00	Adult	É½Ñî	PD	13.50	3.10	4.75	28.30	45.80
16	2492	ÂíÉ£	5.50	Adult	ÆäËüÊ÷ÖÖ	Others	3.80	2.20	1.70	25.10	49.80
16	2493	»¯Ïã	4.50	Sapling	»¯Ïã	PS	8.60	4.70	2.50	24.80	44.70
16	2494	»¯Ïã	5.10	Adult	»¯Ïã	PS	9.50	3.50	3.70	23.50	45.20
16	2495	»¯Ïã	3.60	Sapling	»¯Ïã	PS	4.80	2.50	2.45	21.10	45.30
16	2496	»¯Ïã	3.80	Sapling	»¯Ïã	PS	8.40	3.20	2.60	21.20	45.30
16	2497	»¯Ïã	5.50	Adult	»¯Ïã	PS	9.80	3.80	4.05	21.30	45.20
16	2498	»¯Ïã	7.70	Adult	»¯Ïã	PS	10.30	3.80	5.10	21.20	45.20
16	2499	»¯Ïã	10.40	Adult	»¯Ïã	PS	12.40	3.70	4.10	21.10	45.20
16	2500	»¯Ïã	6.60	Adult	»¯Ïã	PS	9.30	2.80	4.90	20.90	45.30
16	2501	»¯Ïã	6.20	Adult	»¯Ïã	PS	8.60	2.90	3.50	20.80	45.20
16	2502	»¯Ïã	7.40	Adult	»¯Ïã	PS	10.00	4.50	5.25	20.80	45.10
16	2503	»¯Ïã	7.50	Adult	»¯Ïã	PS	9.30	2.50	4.95	20.80	45.00
16	2504	»¯Ïã	6.50	Adult	»¯Ïã	PS	8.90	5.20	3.30	20.60	45.10
16	2505	»¯Ïã	3.50	Sapling	»¯Ïã	PS	6.20	3.00	2.10	23.50	47.60
16	2506	É½ºú½·	3.30	Sapling	ÆäËüÊ÷ÖÖ	Others	7.80	4.30	2.45	24.00	48.00
16	2507	»¯Ïã	2.90	Sapling	»¯Ïã	PS	4.50	1.40	1.60	27.00	48.50
16	2508	»¯Ïã	4.10	Sapling	»¯Ïã	PS	6.30	2.40	2.75	29.40	48.90
16	2509	»¯Ïã	6.60	Adult	»¯Ïã	PS	8.50	3.00	1.95	29.50	48.90
16	2511	»¯Ïã	3.50	Sapling	»¯Ïã	PS	6.30	1.20	1.30	30.50	45.50
16	2512	¹âÆ¤èë	12.40	Adult	¹âÆ¤èë	BL	13.50	4.20	8.45	34.50	47.00
16	2513	»¯Ïã	5.30	Adult	»¯Ïã	PS	8.20	2.30	2.60	34.80	46.80
16	2514	¹âÆ¤èë	7.90	Adult	¹âÆ¤èë	BL	12.80	6.50	4.70	36.80	47.20
16	2515	»¯Ïã	5.40	Adult	»¯Ïã	PS	7.50	2.00	3.10	37.80	46.20
16	2516	»¯Ïã	3.40	Sapling	»¯Ïã	PS	5.20	1.20	1.70	39.20	47.00
16	2517	»¯Ïã	5.40	Adult	»¯Ïã	PS	9.50	4.20	2.10	39.20	47.60
16	2518	»¯Ïã	3.40	Sapling	»¯Ïã	PS	6.00	2.00	1.70	38.50	51.20
16	2519	»¯Ïã	8.40	Adult	»¯Ïã	PS	9.60	3.50	4.20	34.50	55.00
16	2520	»¯Ïã	5.10	Adult	»¯Ïã	PS	7.60	1.50	3.15	35.00	54.80
16	2521	»¯Ïã	4.60	Sapling	»¯Ïã	PS	6.80	1.20	2.10	34.00	54.90
16	2522	¹âÆ¤èë	12.60	Adult	¹âÆ¤èë	BL	13.50	7.80	4.15	34.00	55.10
16	2523	¹âÆ¤èë	13.20	Adult	¹âÆ¤èë	BL	14.00	4.50	3.95	34.00	55.00
16	2524	»¯Ïã	3.30	Sapling	»¯Ïã	PS	4.50	2.00	2.30	33.80	54.70
16	2525	¹âÆ¤èë	12.00	Adult	¹âÆ¤èë	BL	12.80	4.50	5.30	30.80	50.50
16	2526	»¯Ïã	4.80	Sapling	»¯Ïã	PS	6.80	2.80	1.50	27.50	50.90
16	2527	»¯Ïã	3.50	Sapling	»¯Ïã	PS	6.00	3.20	0.80	27.40	50.90
16	2528	»¯Ïã	4.10	Sapling	»¯Ïã	PS	7.00	2.00	1.60	27.30	50.90
16	2529	»¯Ïã	5.90	Adult	»¯Ïã	PS	8.60	3.40	2.75	26.00	52.40
16	2530	»¯Ïã	3.60	Sapling	»¯Ïã	PS	4.50	1.60	1.45	24.80	50.90
16	2531	»¯Ïã	8.90	Adult	»¯Ïã	PS	9.40	2.50	4.05	24.70	50.90
16	2532	»¯Ïã	5.50	Adult	»¯Ïã	PS	7.90	3.80	2.95	23.60	52.00
16	2533	»¯Ïã	4.30	Sapling	»¯Ïã	PS	5.60	1.80	3.35	23.50	52.00
16	2534	ÑÎ·ôÄ¾	6.30	Adult	ÆäËüÊ÷ÖÖ	Others	9.50	4.20	2.10	24.50	52.30
16	2535	»¯Ïã	5.40	Adult	»¯Ïã	PS	9.00	3.00	2.55	24.20	52.80
16	2536	»¯Ïã	5.50	Adult	»¯Ïã	PS	6.80	1.20	1.70	22.80	53.50
16	2537	¹âÆ¤èë	13.30	Adult	¹âÆ¤èë	BL	13.50	6.80	5.95	21.50	51.20
16	2538	»¯Ïã	5.50	Adult	»¯Ïã	PS	7.60	4.20	1.65	20.20	50.00
16	2539	»¯Ïã	3.60	Sapling	»¯Ïã	PS	6.80	3.40	1.40	20.50	50.20
15	2540	»¯Ïã	6.00	Adult	»¯Ïã	PS	8.60	4.00	1.90	20.00	55.50
16	2541	»¯Ïã	8.60	Adult	»¯Ïã	PS	8.40	3.50	3.45	32.00	56.70
16	2542	»¯Ïã	4.80	Sapling	»¯Ïã	PS	8.50	6.30	2.75	22.70	56.60
16	2543	»¯Ïã	5.80	Adult	»¯Ïã	PS	9.40	3.80	3.85	25.70	58.10
16	2544	¹âÆ¤èë	14.00	Adult	¹âÆ¤èë	BL	14.00	2.50	8.70	28.70	56.10
16	2545	»¯Ïã	4.70	Sapling	»¯Ïã	PS	7.60	1.30	2.60	28.70	56.00
16	2546	»¯Ïã	6.70	Adult	»¯Ïã	PS	8.50	2.00	3.75	30.90	56.00
16	2547	»¯Ïã	9.00	Adult	»¯Ïã	PS	9.80	1.40	4.25	30.90	56.10
16	2548	»¯Ïã	3.70	Sapling	»¯Ïã	PS	4.80	2.50	1.10	31.50	56.20
16	2549	»¯Ïã	8.60	Adult	»¯Ïã	PS	10.50	3.80	2.75	33.80	57.50
16	2550	»¯Ïã	4.90	Sapling	»¯Ïã	PS	8.60	2.00	3.30	36.00	58.30
16	2551	¹âÆ¤èë	10.20	Adult	¹âÆ¤èë	BL	13.20	8.40	4.35	37.50	56.80
16	2552	·ãÏã	9.00	Adult	·ãÏã	LF	10.50	1.30	6.35	39.50	58.00
16	2553	¹âÆ¤èë	14.10	Adult	¹âÆ¤èë	BL	13.80	6.00	7.60	39.50	59.40
16	2554	»¯Ïã	9.20	Adult	»¯Ïã	PS	10.80	4.80	4.35	32.30	60.00
16	2555	»¯Ïã	3.40	Sapling	»¯Ïã	PS	6.50	2.40	2.65	31.10	59.40
16	2556	·ãÏã	7.80	Adult	·ãÏã	LF	9.90	3.20	3.20	30.00	59.00
16	2557	»¯Ïã	4.90	Sapling	»¯Ïã	PS	8.20	1.90	2.05	27.80	59.50
19	2558	¹âÆ¤èë	13.90	Adult	¹âÆ¤èë	BL	15.00	6.80	7.40	82.00	59.60
16	2559	»¯Ïã	5.10	Adult	»¯Ïã	PS	8.30	4.00	2.55	23.20	57.80
16	2560	»¯Ïã	5.00	Adult	»¯Ïã	PS	8.20	2.80	2.55	22.30	57.90
16	2561	»¯Ïã	6.90	Adult	»¯Ïã	PS	8.70	4.20	2.30	20.80	57.60
16	2562	»¯Ïã	3.20	Sapling	»¯Ïã	PS	5.30	2.40	2.65	20.90	59.80
16	2563	¹âÆ¤èë	16.20	Adult	¹âÆ¤èë	BL	16.20	13.20	3.10	40.00	41.50
17	2564	»¯Ïã	3.80	Sapling	»¯Ïã	PS	10.50	9.50	2.35	47.30	41.50
17	2565	»¯Ïã	3.80	Sapling	»¯Ïã	PS	7.20	2.30	0.55	47.40	41.50
17	2566	¹âÆ¤èë	5.20	Adult	¹âÆ¤èë	BL	12.90	10.80	2.60	47.40	41.40
17	2567	·ãÏã	22.30	Adult	·ãÏã	LF	18.20	4.10	7.20	47.60	41.70
17	2568	·ãÏã	18.10	Adult	·ãÏã	LF	17.30	3.50	5.95	47.80	41.70
17	2569	¹âÆ¤èë	5.90	Adult	¹âÆ¤èë	BL	14.90	2.70	2.75	49.20	43.40
17	2570	·ãÏã	12.30	Adult	·ãÏã	LF	16.10	4.90	3.20	51.00	41.60
17	2571	·ãÏã	15.50	Adult	·ãÏã	LF	15.90	8.40	3.70	51.00	41.80
17	2572	·ãÏã	13.90	Adult	·ãÏã	LF	15.30	7.20	3.05	51.20	41.80
17	2573	¹âÆ¤èë	3.20	Sapling	¹âÆ¤èë	BL	10.80	3.20	2.45	52.70	41.60
17	2574	»¯Ïã	4.70	Sapling	»¯Ïã	PS	9.90	3.10	2.40	52.20	43.10
17	2575	»¯Ïã	3.50	Sapling	»¯Ïã	PS	4.50	2.80	1.95	52.40	43.10
17	2576	»¯Ïã	4.70	Sapling	»¯Ïã	PS	11.30	4.20	2.45	57.20	40.50
17	2577	ÑÎ·ôÄ¾	5.70	Adult	ÆäËüÊ÷ÖÖ	Others	9.80	3.10	2.05	58.10	41.90
17	2578	»¯Ïã	3.50	Sapling	»¯Ïã	PS	4.80	1.80	1.70	59.70	44.20
17	2579	»¯Ïã	4.60	Sapling	»¯Ïã	PS	8.30	2.80	2.25	59.70	44.30
17	2580	»¯Ïã	2.40	Sapling	»¯Ïã	PS	3.20	1.10	1.10	59.60	44.80
17	2581	¹âÆ¤èë	18.20	Adult	¹âÆ¤èë	BL	14.20	5.30	3.35	58.10	45.20
17	2582	»¯Ïã	3.80	Sapling	»¯Ïã	PS	7.90	7.00	1.55	56.00	46.20
17	2583	·ãÏã	4.60	Sapling	·ãÏã	LF	3.90	1.20	0.45	51.00	49.00
17	2584	·ãÏã	15.90	Adult	·ãÏã	LF	15.80	3.90	3.20	47.10	49.20
17	2585	·ãÏã	9.60	Adult	·ãÏã	LF	6.60	2.80	2.80	46.60	49.10
17	2586	¹âÆ¤èë	11.20	Adult	¹âÆ¤èë	BL	14.90	8.90	4.10	46.50	45.80
17	2587	»¯Ïã	4.20	Sapling	»¯Ïã	PS	4.80	1.80	2.60	40.70	44.70
17	2588	»¯Ïã	5.30	Adult	»¯Ïã	PS	9.30	1.70	2.55	41.80	42.60
17	2589	»¯Ïã	2.80	Sapling	»¯Ïã	PS	4.30	1.70	1.05	40.50	44.80
17	2590	»¯Ïã	3.50	Sapling	»¯Ïã	PS	5.10	1.50	2.85	40.50	44.70
17	2591	»¯Ïã	3.40	Sapling	»¯Ïã	PS	5.30	1.70	2.55	40.50	45.00
17	2592	»¯Ïã	2.90	Sapling	»¯Ïã	PS	4.30	1.20	1.35	41.10	45.10
17	2593	»¯Ïã	3.50	Sapling	»¯Ïã	PS	4.00	1.80	2.90	40.10	46.20
17	2594	»¯Ïã	6.00	Adult	»¯Ïã	PS	8.50	2.10	2.75	40.80	46.40
17	2596	»¯Ïã	10.20	Adult	»¯Ïã	PS	9.30	5.20	2.65	41.40	46.50
17	2597	»¯Ïã	3.60	Sapling	»¯Ïã	PS	5.60	2.30	2.00	43.60	45.20
17	2598	¹âÆ¤èë	12.40	Adult	¹âÆ¤èë	BL	10.20	5.30	3.00	43.60	46.30
17	2599	»¯Ïã	4.60	Sapling	»¯Ïã	PS	4.80	2.30	1.85	43.50	45.60
17	2600	»¯Ïã	5.80	Adult	»¯Ïã	PS	4.90	2.90	2.65	40.50	47.10
17	2601	»¯Ïã	4.10	Sapling	»¯Ïã	PS	4.90	2.80	2.35	43.20	47.10
17	2602	¹âÆ¤èë	16.90	Adult	¹âÆ¤èë	BL	14.50	8.90	2.95	45.10	47.60
17	2603	·ãÏã	6.40	Adult	·ãÏã	LF	12.80	3.90	2.65	49.80	49.50
17	2604	»¯Ïã	5.60	Adult	»¯Ïã	PS	12.30	5.30	2.45	53.20	48.90
17	2605	»¯Ïã	3.40	Sapling	»¯Ïã	PS	4.60	3.10	1.35	53.40	48.90
17	2606	»¯Ïã	3.80	Sapling	»¯Ïã	PS	4.90	1.70	1.65	53.40	49.60
17	2607	»¯Ïã	4.20	Sapling	»¯Ïã	PS	4.80	2.30	1.75	54.00	49.60
17	2608	ÑÎ·ôÄ¾	6.40	Adult	ÆäËüÊ÷ÖÖ	Others	5.30	3.90	1.75	54.20	49.60
17	2609	»¯Ïã	4.20	Sapling	»¯Ïã	PS	4.60	2.10	1.00	55.40	50.80
17	2610	ÑÎ·ôÄ¾	3.80	Sapling	ÆäËüÊ÷ÖÖ	Others	4.50	2.20	0.85	59.50	48.90
17	2611	¹âÆ¤èë	10.80	Adult	¹âÆ¤èë	BL	11.00	6.80	3.20	59.50	51.40
17	2612	ÏãÕÁ	3.50	Sapling	ÆäËüÊ÷ÖÖ	Others	3.20	1.50	2.45	60.00	53.50
17	2613	»¯Ïã	5.20	Adult	»¯Ïã	PS	6.20	3.40	1.75	58.60	51.60
17	2614	¹âÆ¤èë	8.10	Adult	¹âÆ¤èë	BL	10.20	4.20	2.90	57.00	51.50
17	2615	¹âÆ¤èë	9.70	Adult	¹âÆ¤èë	BL	12.10	3.20	3.05	55.00	50.00
17	2616	¹âÆ¤èë	6.20	Adult	¹âÆ¤èë	BL	11.30	1.80	4.35	57.80	50.20
17	2617	¹âÆ¤èë	17.80	Adult	¹âÆ¤èë	BL	4.10	2.30	1.20	57.20	50.20
17	2618	¹âÆ¤èë	16.40	Adult	¹âÆ¤èë	BL	15.20	9.10	5.70	55.10	50.00
17	2619	»¯Ïã	4.90	Sapling	»¯Ïã	PS	6.30	1.80	2.10	54.00	51.00
17	2620	¹âÆ¤èë	4.60	Sapling	¹âÆ¤èë	BL	6.70	3.20	0.45	54.00	51.50
17	2621	»¯Ïã	5.80	Adult	»¯Ïã	PS	6.30	2.30	2.75	51.00	56.00
17	2622	¹âÆ¤èë	16.30	Adult	¹âÆ¤èë	BL	15.60	11.30	4.05	50.20	57.30
17	2623	¹âÆ¤èë	14.20	Adult	¹âÆ¤èë	BL	12.10	9.90	6.80	59.50	52.40
17	2624	¹âÆ¤èë	5.60	Adult	¹âÆ¤èë	BL	10.00	8.90	1.25	49.20	56.30
17	2625	¹âÆ¤èë	5.20	Adult	¹âÆ¤èë	BL	9.80	4.20	1.50	49.00	56.70
17	2626	·ãÏã	24.80	Adult	·ãÏã	LF	15.30	8.10	8.10	49.20	56.60
17	2627	¹âÆ¤èë	13.20	Adult	¹âÆ¤èë	BL	15.10	10.10	5.20	48.50	56.70
17	2628	¹âÆ¤èë	5.60	Adult	¹âÆ¤èë	BL	9.30	4.90	2.15	48.00	56.70
17	2629	¹âÆ¤èë	18.40	Adult	¹âÆ¤èë	BL	15.80	10.20	4.05	44.20	56.20
17	2630	ÑÎ·ôÄ¾	9.20	Adult	ÆäËüÊ÷ÖÖ	Others	8.90	7.10	1.15	43.90	56.40
17	2631	¹âÆ¤èë	6.80	Adult	¹âÆ¤èë	BL	9.10	7.80	3.05	43.20	55.80
17	2632	¹âÆ¤èë	17.40	Adult	¹âÆ¤èë	BL	16.20	10.10	6.00	43.50	56.30
17	2633	»¯Ïã	3.10	Sapling	»¯Ïã	PS	4.10	1.20	2.40	43.50	56.50
17	2635	¹âÆ¤èë	7.90	Adult	¹âÆ¤èë	BL	10.30	8.20	3.25	40.90	57.20
17	2636	·ãÏã	3.10	Sapling	·ãÏã	LF	3.20	1.10	4.00	40.20	58.80
17	2637	»¯Ïã	5.60	Adult	»¯Ïã	PS	4.20	1.80	1.85	42.00	59.00
17	2638	¹âÆ¤èë	15.60	Adult	¹âÆ¤èë	BL	11.20	9.30	3.15	43.10	58.20
17	2639	·ãÏã	3.40	Sapling	·ãÏã	LF	4.30	1.90	1.95	44.20	58.30
17	2640	·ãÏã	2.80	Sapling	·ãÏã	LF	4.10	1.30	2.50	44.10	58.40
17	2641	¹âÆ¤èë	5.20	Adult	¹âÆ¤èë	BL	4.30	2.20	1.00	44.60	59.50
17	2642	¹âÆ¤èë	5.80	Adult	¹âÆ¤èë	BL	7.80	4.50	3.10	45.30	58.70
17	2643	¹âÆ¤èë	9.50	Adult	¹âÆ¤èë	BL	10.40	6.30	2.60	49.20	58.30
17	2644	¹âÆ¤èë	10.60	Adult	¹âÆ¤èë	BL	14.90	9.30	4.15	49.60	59.70
17	2645	¶Å¾é	4.60	Sapling	ÆäËüÊ÷ÖÖ	Others	3.10	0.80	1.50	50.80	59.80
17	2646	»¯Ïã	7.20	Adult	»¯Ïã	PS	8.50	3.10	3.05	51.70	59.60
17	2647	»¯Ïã	3.10	Sapling	»¯Ïã	PS	4.50	1.90	1.25	52.10	59.60
17	2648	¹âÆ¤èë	9.20	Adult	¹âÆ¤èë	BL	11.30	9.80	2.80	52.10	57.40
17	2649	¹âÆ¤èë	10.00	Adult	¹âÆ¤èë	BL	10.90	8.90	3.55	52.30	57.80
17	2650	¹âÆ¤èë	10.60	Adult	¹âÆ¤èë	BL	11.20	9.30	4.30	52.30	59.20
17	2651	É½ºú½·	4.20	Sapling	ÆäËüÊ÷ÖÖ	Others	5.10	2.30	1.35	52.50	59.80
17	2652	É½ºú½·	4.80	Sapling	ÆäËüÊ÷ÖÖ	Others	5.10	3.20	2.85	53.10	58.80
17	2653	É½ºú½·	3.90	Sapling	ÆäËüÊ÷ÖÖ	Others	4.70	2.30	2.30	53.20	58.70
17	2654	»¯Ïã	7.20	Adult	»¯Ïã	PS	9.80	4.10	3.10	54.30	59.50
17	2655	»¯Ïã	5.30	Adult	»¯Ïã	PS	8.30	5.80	2.40	55.10	57.90
17	2656	É½Ñî	4.20	Sapling	É½Ñî	PD	4.30	2.70	0.85	55.10	59.50
17	2657	»¯Ïã	7.20	Adult	»¯Ïã	PS	6.10	4.30	2.70	54.80	60.00
17	2658	»¯Ïã	6.20	Adult	»¯Ïã	PS	9.80	3.10	2.40	58.00	59.00
17	2659	¹âÆ¤èë	13.50	Adult	¹âÆ¤èë	BL	10.80	6.50	4.85	59.00	59.00
17	2660	»¯Ïã	5.80	Adult	»¯Ïã	PS	6.20	4.90	2.25	59.50	58.00
17	2661	»¯Ïã	4.90	Sapling	»¯Ïã	PS	7.80	4.50	3.10	59.00	58.50
17	2662	»¯Ïã	4.90	Sapling	»¯Ïã	PS	5.30	4.90	2.90	60.00	59.00
18	2663	¹âÆ¤èë	9.70	Adult	¹âÆ¤èë	BL	11.80	2.30	4.20	60.40	42.80
18	2664	»¯Ïã	6.00	Adult	»¯Ïã	PS	8.50	2.40	2.95	61.80	42.60
18	2665	»¯Ïã	3.30	Sapling	»¯Ïã	PS	4.80	2.20	2.65	61.90	42.70
18	2666	¹âÆ¤èë	4.50	Sapling	¹âÆ¤èë	BL	10.50	2.60	4.95	62.80	41.60
18	2667	»¯Ïã	4.00	Sapling	»¯Ïã	PS	4.50	1.20	2.85	64.30	43.00
18	2668	»¯Ïã	5.50	Adult	»¯Ïã	PS	7.80	3.20	3.05	64.30	42.20
18	2669	»¯Ïã	3.40	Sapling	»¯Ïã	PS	4.80	1.70	2.25	65.20	43.20
18	2670	»¯Ïã	3.80	Sapling	»¯Ïã	PS	7.40	2.30	2.65	66.20	42.80
18	2671	»¯Ïã	4.60	Sapling	»¯Ïã	PS	5.30	2.20	2.45	65.80	42.00
18	2672	»¯Ïã	5.40	Adult	»¯Ïã	PS	5.40	1.60	3.00	65.80	42.10
18	2673	»¯Ïã	5.00	Adult	»¯Ïã	PS	7.50	2.10	2.90	66.00	42.40
18	2675	»¯Ïã	3.80	Sapling	»¯Ïã	PS	4.20	1.20	1.30	66.80	43.70
18	2676	»¯Ïã	3.70	Sapling	»¯Ïã	PS	4.30	1.30	1.45	67.30	43.70
18	2677	ÂíÎ²ËÉ	4.30	Sapling	ÂíÎ²ËÉ	PM	5.20	1.60	1.30	67.60	40.50
18	2678	ÂíÎ²ËÉ	4.80	Sapling	ÂíÎ²ËÉ	PM	4.80	1.30	2.05	71.40	40.80
18	2679	»¯Ïã	3.40	Sapling	»¯Ïã	PS	5.00	2.10	1.40	71.90	41.40
18	2680	ÂíÎ²ËÉ	4.50	Sapling	ÂíÎ²ËÉ	PM	3.80	1.10	1.15	74.00	40.50
18	2681	ÑÎ·ôÄ¾	5.10	Adult	ÆäËüÊ÷ÖÖ	Others	6.00	1.20	2.55	77.30	41.80
18	2682	èçÄ¾	4.20	Sapling	ÆäËüÊ÷ÖÖ	Others	6.40	3.00	2.05	75.40	45.60
18	2683	·ãÏã	8.80	Adult	·ãÏã	LF	9.80	1.70	3.95	72.60	43.30
18	2684	·ãÏã	4.70	Sapling	·ãÏã	LF	6.80	1.10	2.20	72.50	43.20
18	2685	ÂíÎ²ËÉ	6.70	Adult	ÂíÎ²ËÉ	PM	7.20	1.80	3.65	72.50	45.70
18	2686	»¯Ïã	5.50	Adult	»¯Ïã	PS	6.20	0.50	3.30	70.00	43.50
18	2687	»¯Ïã	4.60	Sapling	»¯Ïã	PS	7.00	2.10	3.05	69.20	44.80
18	2688	¹âÆ¤èë	5.70	Adult	¹âÆ¤èë	BL	5.60	1.30	3.10	69.20	44.90
18	2689	»¯Ïã	5.80	Adult	»¯Ïã	PS	7.20	2.30	3.20	68.40	44.50
18	2690	»¯Ïã	3.40	Sapling	»¯Ïã	PS	6.30	2.20	1.50	64.80	46.70
18	2692	»¯Ïã	4.70	Sapling	»¯Ïã	PS	8.20	3.40	3.00	61.80	46.80
18	2693	·ãÏã	6.70	Adult	·ãÏã	LF	9.80	3.00	4.15	60.10	47.80
18	2694	·ãÏã	5.70	Adult	·ãÏã	LF	7.60	2.30	2.70	60.90	48.50
18	2695	É½Ñî	4.80	Sapling	É½Ñî	PD	8.40	2.70	4.05	64.10	48.30
18	2696	ÏãÕÁ	4.20	Sapling	ÆäËüÊ÷ÖÖ	Others	3.40	0.60	1.20	65.90	46.70
18	2697	»¯Ïã	2.90	Sapling	»¯Ïã	PS	3.60	2.30	1.55	65.90	48.00
18	2698	»¯Ïã	4.60	Sapling	»¯Ïã	PS	7.60	1.20	2.75	65.90	48.10
18	2699	É½Ñî	6.10	Adult	É½Ñî	PD	9.50	3.20	3.45	67.70	47.70
18	2700	»¯Ïã	6.30	Adult	»¯Ïã	PS	8.90	3.10	4.90	67.90	48.50
18	2701	É½Ñî	4.40	Sapling	É½Ñî	PD	7.60	4.00	1.80	68.00	47.70
18	2702	»¯Ïã	4.00	Sapling	»¯Ïã	PS	7.80	4.20	2.40	68.50	49.10
18	2703	»¯Ïã	8.10	Adult	»¯Ïã	PS	12.40	2.60	3.05	69.00	48.40
18	2704	»¯Ïã	3.10	Sapling	»¯Ïã	PS	3.90	1.60	3.65	68.90	48.40
18	2705	»¯Ïã	7.20	Adult	»¯Ïã	PS	10.50	1.70	3.30	69.10	47.80
18	2706	ÂíÎ²ËÉ	6.50	Adult	ÂíÎ²ËÉ	PM	7.20	1.80	2.75	72.40	48.40
18	2707	¹âÆ¤èë	9.10	Adult	¹âÆ¤èë	BL	10.80	3.40	5.00	73.70	48.50
18	2708	»¯Ïã	6.30	Adult	»¯Ïã	PS	9.50	3.00	1.50	74.90	48.70
18	2709	»¯Ïã	4.00	Sapling	»¯Ïã	PS	7.60	2.40	2.40	74.80	48.60
18	2710	ÂíÎ²ËÉ	11.20	Adult	ÂíÎ²ËÉ	PM	12.00	3.10	2.90	75.30	47.90
18	2711	ÂíÎ²ËÉ	15.00	Adult	ÂíÎ²ËÉ	PM	9.80	0.70	4.90	75.70	45.80
18	2712	»¯Ïã	6.40	Adult	»¯Ïã	PS	8.70	3.50	2.80	77.20	46.00
18	2713	»¯Ïã	5.50	Adult	»¯Ïã	PS	7.60	3.20	3.20	77.20	45.80
18	2714	»¯Ïã	3.50	Sapling	»¯Ïã	PS	6.00	1.10	2.05	77.50	45.80
18	2715	ÂíÎ²ËÉ	5.30	Adult	ÂíÎ²ËÉ	PM	5.20	0.40	3.90	78.90	51.20
18	2716	É½ºú½·	4.30	Sapling	ÆäËüÊ÷ÖÖ	Others	5.60	2.80	3.35	79.30	51.00
18	2717	»¯Ïã	7.40	Adult	»¯Ïã	PS	10.20	2.30	4.30	79.90	50.50
18	2718	É½ºú½·	5.60	Adult	ÆäËüÊ÷ÖÖ	Others	7.80	3.00	3.40	79.00	52.50
18	2719	ÂíÎ²ËÉ	12.80	Adult	ÂíÎ²ËÉ	PM	8.60	2.00	4.45	78.90	52.60
18	2720	ÂíÎ²ËÉ	14.80	Adult	ÂíÎ²ËÉ	PM	9.50	2.10	5.45	74.50	54.10
18	2721	É½ºú½·	3.60	Sapling	ÆäËüÊ÷ÖÖ	Others	4.80	2.20	2.00	76.70	53.90
18	2722	»¯Ïã	7.80	Adult	»¯Ïã	PS	8.60	3.40	3.80	73.80	51.50
18	2723	»¯Ïã	4.90	Sapling	»¯Ïã	PS	6.40	2.80	3.25	73.80	51.40
18	2724	ÂíÎ²ËÉ	12.40	Adult	ÂíÎ²ËÉ	PM	9.40	1.60	4.20	71.60	51.40
18	2725	»¯Ïã	7.30	Adult	»¯Ïã	PS	9.80	4.00	3.15	70.10	51.40
18	2726	»¯Ïã	7.90	Adult	»¯Ïã	PS	8.90	4.20	3.80	69.30	52.60
18	2727	»¯Ïã	6.00	Adult	»¯Ïã	PS	8.00	3.80	3.35	68.00	51.10
18	2728	»¯Ïã	3.00	Sapling	»¯Ïã	PS	5.20	3.50	2.60	68.00	51.00
18	2729	»¯Ïã	7.00	Adult	»¯Ïã	PS	9.40	3.10	3.95	68.00	50.90
18	2730	»¯Ïã	5.20	Adult	»¯Ïã	PS	7.40	2.80	3.20	67.50	50.90
18	2731	¹âÆ¤èë	8.00	Adult	¹âÆ¤èë	BL	10.50	3.00	5.35	65.30	50.40
18	2732	·ãÏã	5.90	Adult	·ãÏã	LF	8.90	1.20	5.25	64.20	48.90
18	2733	É½Ñî	11.30	Adult	É½Ñî	PD	8.20	4.80	2.20	63.70	49.00
18	2734	»¯Ïã	3.70	Sapling	»¯Ïã	PS	4.80	1.20	3.50	63.50	48.20
18	2735	»¯Ïã	7.20	Adult	»¯Ïã	PS	8.30	3.20	3.60	62.20	48.30
18	2736	ÂíÎ²ËÉ	3.50	Sapling	ÂíÎ²ËÉ	PM	2.80	1.20	1.40	63.00	49.70
18	2737	ÑÎ·ôÄ¾	3.60	Sapling	ÆäËüÊ÷ÖÖ	Others	4.20	1.80	2.00	63.20	52.50
18	2738	¹âÆ¤èë	6.50	Adult	¹âÆ¤èë	BL	9.60	4.50	3.25	63.30	52.60
18	2739	»¯Ïã	3.80	Sapling	»¯Ïã	PS	6.20	1.60	2.05	71.30	53.50
18	2740	»¯Ïã	3.90	Sapling	»¯Ïã	PS	7.80	3.60	3.30	71.30	53.40
18	2741	»¯Ïã	4.90	Sapling	»¯Ïã	PS	7.60	3.80	2.55	71.50	53.50
18	2742	»¯Ïã	6.30	Adult	»¯Ïã	PS	8.90	3.50	3.00	73.00	52.30
18	2743	»¯Ïã	6.00	Adult	»¯Ïã	PS	8.40	3.40	4.30	73.00	52.00
18	2744	ÂíÎ²ËÉ	5.30	Adult	ÂíÎ²ËÉ	PM	7.50	1.30	1.85	73.80	53.00
18	2745	·ãÏã	11.30	Adult	·ãÏã	LF	12.30	1.60	6.20	79.50	56.00
18	2746	»¯Ïã	3.70	Sapling	»¯Ïã	PS	7.00	1.40	0.90	77.50	54.40
18	2747	»¯Ïã	15.10	Adult	»¯Ïã	PS	10.50	2.00	7.45	77.50	54.50
18	2748	ÂíÎ²ËÉ	10.40	Adult	ÂíÎ²ËÉ	PM	8.50	1.40	3.60	76.50	57.00
18	2749	»¯Ïã	7.10	Adult	»¯Ïã	PS	8.70	1.90	4.50	76.50	59.80
18	2750	¹âÆ¤èë	4.30	Sapling	¹âÆ¤èë	BL	6.80	1.50	2.75	72.50	59.80
18	2751	ÂíÎ²ËÉ	4.90	Sapling	ÂíÎ²ËÉ	PM	4.80	0.80	1.95	72.00	58.90
18	2752	»¯Ïã	5.70	Adult	»¯Ïã	PS	7.60	4.20	2.75	71.50	60.00
18	2753	»¯Ïã	3.50	Sapling	»¯Ïã	PS	6.00	3.80	2.85	71.50	57.40
18	2754	»¯Ïã	5.40	Adult	»¯Ïã	PS	7.90	4.20	2.95	71.50	57.30
18	2755	ÂíÎ²ËÉ	7.40	Adult	ÂíÎ²ËÉ	PM	8.60	1.60	4.30	69.50	59.50
18	2756	ÑÎ·ôÄ¾	4.20	Sapling	ÆäËüÊ÷ÖÖ	Others	6.20	3.80	2.10	67.00	57.30
18	2757	ÂíÉ£	3.30	Sapling	ÆäËüÊ÷ÖÖ	Others	3.80	1.20	1.60	65.50	57.30
18	2758	ÂíÉ£	3.60	Sapling	ÆäËüÊ÷ÖÖ	Others	2.30	1.00	1.20	65.50	57.25
18	2759	»¯Ïã	4.60	Sapling	»¯Ïã	PS	5.80	3.20	1.40	65.80	57.20
18	2760	ÏãÕÁ	4.40	Sapling	ÆäËüÊ÷ÖÖ	Others	5.20	0.60	1.45	67.20	54.50
18	2761	·ãÏã	5.10	Adult	·ãÏã	LF	7.40	1.00	2.40	65.80	60.00
18	2762	·ãÏã	4.10	Sapling	·ãÏã	LF	6.80	1.20	4.35	64.80	60.00
18	2763	ÂíÎ²ËÉ	3.00	Sapling	ÂíÎ²ËÉ	PM	6.80	0.20	2.40	65.50	57.20
18	2764	»¯Ïã	3.80	Sapling	»¯Ïã	PS	7.80	2.40	2.40	64.30	56.80
18	2765	»¯Ïã	6.00	Adult	»¯Ïã	PS	8.50	3.20	4.15	64.40	56.70
18	2766	ÏãÕÁ	3.20	Sapling	ÆäËüÊ÷ÖÖ	Others	6.50	1.00	1.55	63.80	54.50
18	2767	¹âÆ¤èë	4.10	Sapling	¹âÆ¤èë	BL	11.80	3.00	5.35	60.50	56.30
18	2768	»¯Ïã	2.70	Sapling	»¯Ïã	PS	3.50	1.70	1.35	80.00	41.20
19	2769	ÂíÎ²ËÉ	16.30	Adult	ÂíÎ²ËÉ	PM	7.50	3.10	3.45	81.20	41.30
19	2770	Êó´Ì	4.50	Sapling	ÆäËüÊ÷ÖÖ	Others	2.80	0.70	1.80	80.50	42.30
19	2771	Êó´Ì	2.30	Sapling	ÆäËüÊ÷ÖÖ	Others	1.70	0.90	1.05	80.70	43.10
19	2772	ÑÎ·ôÄ¾	4.10	Sapling	ÆäËüÊ÷ÖÖ	Others	4.80	3.00	2.20	82.00	41.80
19	2773	ÂíÎ²ËÉ	2.80	Sapling	ÂíÎ²ËÉ	PM	4.20	3.10	2.40	82.50	41.30
19	2774	ÂíÎ²ËÉ	6.20	Adult	ÂíÎ²ËÉ	PM	4.10	2.90	1.90	83.90	41.10
19	2775	É½Ñî	8.10	Adult	É½Ñî	PD	12.10	1.80	4.85	84.20	41.50
19	2776	·ãÏã	8.30	Adult	·ãÏã	LF	10.20	3.10	2.75	84.20	41.30
19	2777	¹âÆ¤èë	9.20	Adult	¹âÆ¤èë	BL	9.80	6.30	2.85	84.20	40.50
19	2778	ÑÎ·ôÄ¾	7.80	Adult	ÆäËüÊ÷ÖÖ	Others	6.80	2.10	3.25	85.10	43.20
19	2779	¹âÆ¤èë	2.80	Sapling	¹âÆ¤èë	BL	6.30	2.10	1.80	95.30	41.50
19	2781	¹âÆ¤èë	9.20	Adult	¹âÆ¤èë	BL	10.10	4.20	3.05	96.00	45.30
19	2782	Êó´Ì	3.80	Sapling	ÆäËüÊ÷ÖÖ	Others	2.50	0.80	1.95	96.10	45.40
19	2783	»¯Ïã	5.40	Adult	»¯Ïã	PS	6.80	1.50	2.85	97.30	41.60
19	2784	ÂíÎ²ËÉ	7.80	Adult	ÂíÎ²ËÉ	PM	9.00	1.70	2.65	98.60	42.10
19	2785	¹âÆ¤èë	17.50	Adult	¹âÆ¤èë	BL	10.60	3.20	5.30	99.00	44.20
19	2786	ÂíÎ²ËÉ	7.10	Adult	ÂíÎ²ËÉ	PM	4.20	0.50	2.20	99.00	49.00
19	2787	¹âÆ¤èë	5.60	Adult	¹âÆ¤èë	BL	6.20	3.90	2.30	99.60	50.10
19	2788	ÂíÎ²ËÉ	7.80	Adult	ÂíÎ²ËÉ	PM	5.00	0.50	2.70	98.10	49.50
19	2789	ÂíÎ²ËÉ	8.40	Adult	ÂíÎ²ËÉ	PM	4.50	0.80	2.80	97.60	49.00
19	2790	ÂíÎ²ËÉ	2.80	Sapling	ÂíÎ²ËÉ	PM	4.10	1.80	2.20	89.60	49.00
19	2791	ÂíÎ²ËÉ	7.80	Adult	ÂíÎ²ËÉ	PM	5.60	1.70	2.85	88.50	48.60
19	2792	ÑÎ·ôÄ¾	4.80	Sapling	ÆäËüÊ÷ÖÖ	Others	4.80	1.50	2.10	84.80	47.10
19	2793	ÂíÎ²ËÉ	4.80	Sapling	ÂíÎ²ËÉ	PM	4.30	2.10	2.65	84.20	48.50
19	2794	·ãÏã	2.60	Sapling	·ãÏã	LF	4.50	2.30	2.65	80.80	49.30
19	2795	·ãÏã	6.90	Adult	·ãÏã	LF	6.80	1.70	2.90	81.00	49.40
19	2796	·ãÏã	3.10	Sapling	·ãÏã	LF	2.80	1.30	1.95	81.00	49.20
19	2797	»¯Ïã	8.20	Adult	»¯Ïã	PS	10.10	3.20	3.85	81.20	50.10
19	2798	»¯Ïã	4.20	Sapling	»¯Ïã	PS	6.10	5.50	1.90	81.30	50.50
19	2799	»¯Ïã	5.60	Adult	»¯Ïã	PS	5.30	4.00	2.50	81.30	50.70
19	2800	ÂíÎ²ËÉ	4.80	Sapling	ÂíÎ²ËÉ	PM	4.20	0.50	1.30	81.80	50.60
19	2801	ÂíÎ²ËÉ	4.20	Sapling	ÂíÎ²ËÉ	PM	4.80	1.20	2.55	84.30	50.20
19	2802	¹âÆ¤èë	5.20	Adult	¹âÆ¤èë	BL	5.60	2.00	1.70	88.40	51.50
19	2803	ÑÎ·ôÄ¾	5.80	Adult	ÆäËüÊ÷ÖÖ	Others	4.30	2.20	2.45	88.90	53.90
19	2804	¶Å¾é	2.60	Sapling	ÆäËüÊ÷ÖÖ	Others	3.00	0.90	0.65	90.10	52.10
19	2805	ÂíÎ²ËÉ	5.40	Adult	ÂíÎ²ËÉ	PM	4.20	1.30	2.45	89.50	53.10
19	2806	»¯Ïã	11.40	Adult	»¯Ïã	PS	13.20	1.90	4.65	88.50	53.20
19	2807	»¯Ïã	5.80	Adult	»¯Ïã	PS	5.90	1.30	2.65	82.10	53.80
19	2808	»¯Ïã	4.20	Sapling	»¯Ïã	PS	5.20	4.10	2.30	80.80	54.00
19	2809	»¯Ïã	2.90	Sapling	»¯Ïã	PS	4.20	3.00	1.35	80.50	54.00
19	2810	¹âÆ¤èë	11.30	Adult	¹âÆ¤èë	BL	12.10	5.90	4.25	80.50	56.10
19	2811	»¯Ïã	7.20	Adult	»¯Ïã	PS	8.90	3.10	3.15	81.50	57.00
19	2812	ÑÎ·ôÄ¾	5.80	Adult	ÆäËüÊ÷ÖÖ	Others	6.30	2.40	2.70	83.10	56.40
19	2813	»¯Ïã	3.80	Sapling	»¯Ïã	PS	6.20	3.80	2.90	83.10	56.80
19	2814	ÂíÎ²ËÉ	9.20	Adult	ÂíÎ²ËÉ	PM	5.60	0.80	2.55	90.60	55.40
19	2815	ÂíÎ²ËÉ	11.20	Adult	ÂíÎ²ËÉ	PM	5.80	1.20	2.50	91.20	56.70
19	2816	»¯Ïã	3.10	Sapling	»¯Ïã	PS	4.10	1.40	1.60	91.10	56.90
19	2817	ÂíÎ²ËÉ	9.60	Adult	ÂíÎ²ËÉ	PM	5.10	1.50	1.80	92.50	56.20
19	2818	ÂíÎ²ËÉ	5.20	Adult	ÂíÎ²ËÉ	PM	3.30	1.40	2.15	98.20	57.80
19	2819	ÑÎ·ôÄ¾	5.20	Adult	ÆäËüÊ÷ÖÖ	Others	5.10	2.90	1.45	98.50	57.60
19	2820	»¯Ïã	8.20	Adult	»¯Ïã	PS	7.20	2.30	3.00	98.20	57.10
19	2821	»¯Ïã	7.80	Adult	»¯Ïã	PS	6.20	2.90	2.55	98.00	57.10
19	2822	»¯Ïã	17.00	Adult	»¯Ïã	PS	12.10	1.80	4.55	99.50	57.60
19	2823	»¯Ïã	5.20	Adult	»¯Ïã	PS	12.10	3.90	2.85	100.00	58.00
19	2824	»¯Ïã	7.10	Adult	»¯Ïã	PS	6.90	3.90	3.00	99.50	58.40
19	2825	ÑÎ·ôÄ¾	2.90	Sapling	ÆäËüÊ÷ÖÖ	Others	4.70	1.10	1.50	99.20	59.00
19	2826	»¯Ïã	7.80	Adult	»¯Ïã	PS	7.20	4.30	2.55	99.50	59.20
19	2827	ÂíÎ²ËÉ	15.60	Adult	ÂíÎ²ËÉ	PM	10.10	0.80	4.30	99.50	60.00
19	2828	»¯Ïã	11.30	Adult	»¯Ïã	PS	8.90	2.10	5.40	97.20	59.50
19	2829	¹âÆ¤èë	6.70	Adult	¹âÆ¤èë	BL	8.80	2.00	3.55	96.20	59.00
19	2830	É½Ñî	10.50	Adult	É½Ñî	PD	6.80	4.90	2.85	96.10	58.20
19	2831	¹âÆ¤èë	7.80	Adult	¹âÆ¤èë	BL	6.00	1.80	2.85	91.00	57.60
19	2832	»¯Ïã	4.70	Sapling	»¯Ïã	PS	5.00	2.30	3.05	89.00	58.50
19	2833	»¯Ïã	8.20	Adult	»¯Ïã	PS	7.80	5.90	3.00	88.20	58.50
19	2834	ÂíÉ£	7.30	Adult	ÆäËüÊ÷ÖÖ	Others	2.90	1.50	2.50	89.40	58.50
19	2835	ÑÎ·ôÄ¾	12.40	Adult	ÆäËüÊ÷ÖÖ	Others	10.10	3.20	5.05	88.50	57.30
19	2836	ÂíÎ²ËÉ	8.90	Adult	ÂíÎ²ËÉ	PM	5.80	1.20	2.80	88.50	60.00
20	2837	ÂíÎ²ËÉ	8.40	Adult	ÂíÎ²ËÉ	PM	8.00	1.70	4.25	101.50	40.20
20	2838	ÂíÎ²ËÉ	3.70	Sapling	ÂíÎ²ËÉ	PM	4.50	2.20	2.10	103.50	41.60
20	2839	·ãÏã	4.90	Sapling	·ãÏã	LF	7.50	2.30	2.30	106.50	44.50
9	2840	ÂíÎ²ËÉ	11.40	Adult	ÂíÎ²ËÉ	PM	10.20	3.80	4.50	112.50	40.00
20	2841	·ãÏã	3.00	Sapling	·ãÏã	LF	6.80	5.60	1.30	112.50	44.20
20	2842	·ãÏã	4.20	Sapling	·ãÏã	LF	10.50	4.20	4.70	112.40	43.00
20	2843	¹âÆ¤èë	7.50	Adult	¹âÆ¤èë	BL	11.50	3.20	3.95	119.00	42.80
20	2844	¹âÆ¤èë	10.40	Adult	¹âÆ¤èë	BL	12.40	4.80	4.55	119.20	46.50
20	2845	¹âÆ¤èë	8.40	Adult	¹âÆ¤èë	BL	10.30	3.20	4.75	119.00	47.70
20	2846	¹âÆ¤èë	6.80	Adult	¹âÆ¤èë	BL	9.50	4.60	3.75	118.00	46.50
20	2847	ÂíÎ²ËÉ	4.90	Sapling	ÂíÎ²ËÉ	PM	4.80	1.60	2.20	117.50	47.10
20	2848	¹âÆ¤èë	5.80	Adult	¹âÆ¤èë	BL	9.60	5.20	2.25	117.00	46.50
20	2849	¹âÆ¤èë	5.40	Adult	¹âÆ¤èë	BL	8.00	6.50	1.95	117.50	44.80
20	2850	ÂíÎ²ËÉ	6.70	Adult	ÂíÎ²ËÉ	PM	6.80	1.90	2.85	112.50	47.20
20	2851	»¯Ïã	2.90	Sapling	»¯Ïã	PS	5.30	2.40	1.70	111.50	45.00
20	2852	·ãÏã	7.80	Adult	·ãÏã	LF	11.50	1.40	3.85	105.50	46.00
20	2853	·ãÏã	4.80	Sapling	·ãÏã	LF	8.90	2.30	2.85	105.40	46.20
20	2854	·ãÏã	6.70	Adult	·ãÏã	LF	9.80	1.60	4.65	105.40	45.90
20	2855	»¯Ïã	4.20	Sapling	»¯Ïã	PS	6.80	3.40	1.70	105.60	45.80
20	2856	»¯Ïã	3.90	Sapling	»¯Ïã	PS	6.80	1.20	2.25	105.80	45.20
20	2857	»¯Ïã	6.30	Adult	»¯Ïã	PS	8.50	1.90	2.25	105.60	45.20
20	2858	»¯Ïã	3.30	Sapling	»¯Ïã	PS	7.20	2.80	1.45	105.70	45.20
20	2859	ÂíÎ²ËÉ	6.90	Adult	ÂíÎ²ËÉ	PM	7.80	1.80	2.40	102.50	45.80
20	2860	¹âÆ¤èë	6.70	Adult	¹âÆ¤èë	BL	9.50	5.40	3.30	100.50	50.50
20	2861	»¯Ïã	4.70	Sapling	»¯Ïã	PS	7.00	1.00	2.80	101.80	50.50
20	2862	ÂíÎ²ËÉ	3.40	Sapling	ÂíÎ²ËÉ	PM	3.80	1.20	2.55	104.00	48.50
20	2863	»¯Ïã	3.30	Sapling	»¯Ïã	PS	6.50	2.20	1.65	104.50	49.70
20	2864	»¯Ïã	3.30	Sapling	»¯Ïã	PS	7.00	3.20	1.00	104.70	51.00
20	2865	¹âÆ¤èë	3.30	Sapling	¹âÆ¤èë	BL	7.80	1.60	1.55	105.20	49.90
20	2866	¹âÆ¤èë	3.50	Sapling	¹âÆ¤èë	BL	6.50	1.60	1.45	106.20	48.90
20	2867	¹âÆ¤èë	7.50	Adult	¹âÆ¤èë	BL	9.40	2.30	5.70	106.30	49.80
20	2868	ÑÎ·ôÄ¾	3.70	Sapling	ÆäËüÊ÷ÖÖ	Others	4.20	1.40	2.55	104.50	51.80
20	2869	¹âÆ¤èë	3.70	Sapling	¹âÆ¤èë	BL	8.20	2.10	1.50	105.00	52.80
20	2870	¹âÆ¤èë	9.50	Adult	¹âÆ¤èë	BL	12.80	4.60	5.20	104.00	52.80
19	2871	¹âÆ¤èë	10.60	Adult	¹âÆ¤èë	BL	13.00	1.80	4.40	100.00	53.80
20	2872	É½Ñî	5.20	Adult	É½Ñî	PD	7.30	3.50	2.55	100.70	53.80
20	2873	É½Ñî	4.40	Sapling	É½Ñî	PD	6.80	2.30	1.35	100.60	53.90
20	2874	É½Ñî	7.00	Adult	É½Ñî	PD	9.50	5.00	2.70	101.80	53.60
20	2875	¹âÆ¤èë	11.30	Adult	¹âÆ¤èë	BL	12.00	3.60	4.60	102.40	55.60
20	2876	¹âÆ¤èë	4.10	Sapling	¹âÆ¤èë	BL	7.50	1.90	2.25	107.50	52.50
20	2877	¹âÆ¤èë	6.20	Adult	¹âÆ¤èë	BL	8.50	3.00	2.85	107.70	51.70
20	2878	»¯Ïã	3.00	Sapling	»¯Ïã	PS	4.50	2.00	1.75	107.80	51.40
20	2879	ÑÎ·ôÄ¾	4.60	Sapling	ÆäËüÊ÷ÖÖ	Others	7.40	2.80	3.65	114.60	52.00
20	2880	ÑÎ·ôÄ¾	4.30	Sapling	ÆäËüÊ÷ÖÖ	Others	7.00	1.50	1.95	114.50	52.00
20	2881	ÂíÎ²ËÉ	4.90	Sapling	ÂíÎ²ËÉ	PM	5.20	1.40	2.15	115.50	51.20
20	2882	¹âÆ¤èë	4.80	Sapling	¹âÆ¤èë	BL	6.80	2.20	2.70	115.00	51.10
20	2883	¹âÆ¤èë	2.70	Sapling	¹âÆ¤èë	BL	4.80	1.20	2.05	116.50	50.00
20	2884	ÂíÎ²ËÉ	15.70	Adult	ÂíÎ²ËÉ	PM	6.50	1.10	4.40	119.40	51.20
20	2885	¹âÆ¤èë	8.40	Adult	¹âÆ¤èë	BL	10.00	1.20	4.45	116.50	53.40
20	2886	¹âÆ¤èë	5.70	Adult	¹âÆ¤èë	BL	8.70	5.00	2.20	116.00	53.60
20	2887	¹âÆ¤èë	5.10	Adult	¹âÆ¤èë	BL	7.50	5.40	2.45	116.00	53.00
20	2888	ÑÎ·ôÄ¾	4.30	Sapling	ÆäËüÊ÷ÖÖ	Others	5.60	2.00	1.70	116.00	52.90
20	2889	¹âÆ¤èë	9.10	Adult	¹âÆ¤èë	BL	9.50	5.80	2.15	116.50	52.50
20	2890	ÑÎ·ôÄ¾	4.90	Sapling	ÆäËüÊ÷ÖÖ	Others	7.20	1.30	2.40	116.00	52.30
20	2891	ÑÎ·ôÄ¾	4.70	Sapling	ÆäËüÊ÷ÖÖ	Others	7.20	1.80	2.20	116.10	52.20
20	2892	¹âÆ¤èë	4.30	Sapling	¹âÆ¤èë	BL	6.80	3.00	2.95	116.20	52.40
20	2893	ÂíÎ²ËÉ	10.80	Adult	ÂíÎ²ËÉ	PM	7.80	1.00	4.25	113.50	52.60
20	2894	¹âÆ¤èë	13.60	Adult	¹âÆ¤èë	BL	13.20	3.80	8.05	112.90	52.80
20	2895	ÑÎ·ôÄ¾	5.30	Adult	ÆäËüÊ÷ÖÖ	Others	6.50	2.40	2.70	111.00	52.80
20	2896	¹âÆ¤èë	9.00	Adult	¹âÆ¤èë	BL	9.60	6.00	4.10	111.00	53.80
20	2897	ÂíÎ²ËÉ	4.30	Sapling	ÂíÎ²ËÉ	PM	4.20	1.00	2.35	109.50	53.80
20	2898	¹âÆ¤èë	10.30	Adult	¹âÆ¤èë	BL	9.60	4.80	7.95	107.50	53.80
20	2899	ÂíÎ²ËÉ	11.20	Adult	ÂíÎ²ËÉ	PM	9.00	1.30	6.60	106.50	54.80
20	2900	ÂíÎ²ËÉ	13.90	Adult	ÂíÎ²ËÉ	PM	9.80	1.70	3.95	100.80	55.50
20	2901	ÂíÎ²ËÉ	16.30	Adult	ÂíÎ²ËÉ	PM	10.20	2.20	2.75	102.20	58.50
20	2902	»¯Ïã	5.70	Adult	»¯Ïã	PS	8.50	5.20	1.70	102.20	58.90
20	2903	ÂíÎ²ËÉ	13.60	Adult	ÂíÎ²ËÉ	PM	9.60	2.30	4.90	102.30	60.00
20	2904	»¯Ïã	6.50	Adult	»¯Ïã	PS	7.80	3.50	2.95	102.70	57.80
20	2905	»¯Ïã	3.40	Sapling	»¯Ïã	PS	7.00	2.80	1.15	103.20	57.00
20	2906	»¯Ïã	6.20	Adult	»¯Ïã	PS	9.40	4.80	3.20	104.70	57.60
20	2907	ÂíÎ²ËÉ	12.90	Adult	ÂíÎ²ËÉ	PM	9.80	1.90	4.15	105.20	57.30
20	2908	¹âÆ¤èë	9.30	Adult	¹âÆ¤èë	BL	11.50	4.80	4.70	106.00	59.00
20	2909	¹âÆ¤èë	10.20	Adult	¹âÆ¤èë	BL	12.00	5.80	4.10	111.20	55.40
20	2910	¹âÆ¤èë	3.30	Sapling	¹âÆ¤èë	BL	7.20	3.50	1.55	111.90	55.00
20	2911	É½Ñî	4.60	Sapling	É½Ñî	PD	6.50	1.40	1.90	113.40	54.90
20	2912	¹âÆ¤èë	9.30	Adult	¹âÆ¤èë	BL	10.60	3.80	7.55	113.80	57.00
20	2913	¹âÆ¤èë	4.00	Sapling	¹âÆ¤èë	BL	6.80	1.40	1.45	117.30	54.50
20	2914	¹âÆ¤èë	3.20	Sapling	¹âÆ¤èë	BL	6.00	2.40	1.85	118.50	56.30
20	2915	¹âÆ¤èë	8.10	Adult	¹âÆ¤èë	BL	11.80	6.50	4.85	119.50	56.50
20	2916	¹âÆ¤èë	5.70	Adult	¹âÆ¤èë	BL	8.50	5.60	2.45	117.00	57.50
20	2917	¹âÆ¤èë	4.70	Sapling	¹âÆ¤èë	BL	7.40	5.30	1.95	116.50	58.70
21	2918	¹âÆ¤èë	4.60	Sapling	¹âÆ¤èë	BL	7.50	1.60	1.20	120.50	41.50
21	2919	¹âÆ¤èë	4.60	Sapling	¹âÆ¤èë	BL	8.00	6.90	0.85	121.50	42.10
21	2920	¹âÆ¤èë	4.60	Sapling	¹âÆ¤èë	BL	7.90	5.80	1.80	121.80	41.20
21	2921	ÂíÎ²ËÉ	4.70	Sapling	ÂíÎ²ËÉ	PM	7.40	5.60	2.60	122.20	43.20
21	2922	¹âÆ¤èë	2.90	Sapling	¹âÆ¤èë	BL	4.20	1.30	1.40	123.50	42.40
21	2923	¹âÆ¤èë	9.20	Adult	¹âÆ¤èë	BL	8.50	6.50	2.70	123.20	42.20
21	2924	¹âÆ¤èë	5.30	Adult	¹âÆ¤èë	BL	8.00	2.30	1.85	123.70	42.10
21	2925	»¯Ïã	4.20	Sapling	»¯Ïã	PS	6.00	1.70	2.45	124.20	41.80
21	2926	ÂíÎ²ËÉ	6.10	Adult	ÂíÎ²ËÉ	PM	6.80	1.80	2.55	124.80	42.50
21	2927	»¯Ïã	5.60	Adult	»¯Ïã	PS	5.20	2.40	3.05	129.20	40.80
21	2928	»¯Ïã	5.20	Adult	»¯Ïã	PS	6.00	3.70	1.40	129.50	40.90
21	2929	»¯Ïã	4.60	Sapling	»¯Ïã	PS	6.90	2.60	1.90	130.00	41.20
21	2930	»¯Ïã	7.20	Adult	»¯Ïã	PS	5.90	0.70	3.85	131.20	42.40
21	2931	»¯Ïã	4.20	Sapling	»¯Ïã	PS	6.00	1.20	2.20	131.20	42.20
21	2932	¹âÆ¤èë	19.60	Adult	¹âÆ¤èë	BL	14.30	4.50	5.65	132.10	41.20
21	2933	˜BÄ¾	5.10	Adult	ÆäËüÊ÷ÖÖ	Others	9.00	6.90	2.20	133.10	41.60
21	2934	¹âÆ¤èë	9.20	Adult	¹âÆ¤èë	BL	15.00	3.00	5.05	137.30	40.30
21	2935	»¯Ïã	4.60	Sapling	»¯Ïã	PS	7.00	1.70	2.00	137.80	40.80
21	2936	ÂíÎ²ËÉ	3.70	Sapling	ÂíÎ²ËÉ	PM	4.90	1.00	1.90	137.10	42.30
8	2937	¹âÆ¤èë	14.10	Adult	¹âÆ¤èë	BL	13.90	3.80	4.40	138.40	40.00
8	2938	»¯Ïã	4.20	Sapling	»¯Ïã	PS	5.80	1.80	2.05	135.20	40.00
8	2939	»¯Ïã	5.90	Adult	»¯Ïã	PS	6.50	4.20	1.80	135.30	40.00
21	2940	»¯Ïã	3.80	Sapling	»¯Ïã	PS	4.00	2.70	1.85	139.00	40.50
21	2941	ÑÎ·ôÄ¾	10.20	Adult	ÆäËüÊ÷ÖÖ	Others	7.50	2.60	4.45	139.50	40.10
21	2942	»¯Ïã	6.90	Adult	»¯Ïã	PS	4.70	1.60	2.20	139.50	41.50
21	2943	»¯Ïã	4.80	Sapling	»¯Ïã	PS	7.00	2.50	2.35	138.20	41.50
21	2944	ÂíÎ²ËÉ	5.60	Adult	ÂíÎ²ËÉ	PM	4.50	0.50	2.55	139.50	43.90
21	2945	¹âÆ¤èë	14.20	Adult	¹âÆ¤èë	BL	4.00	3.70	4.65	139.80	44.70
21	2946	¹âÆ¤èë	4.30	Sapling	¹âÆ¤èë	BL	10.70	9.20	3.10	138.00	45.30
21	2947	ÂíÎ²ËÉ	5.80	Adult	ÂíÎ²ËÉ	PM	6.90	1.50	2.35	137.20	45.60
21	2948	¹âÆ¤èë	5.00	Adult	¹âÆ¤èë	BL	8.00	4.20	2.30	137.60	45.10
21	2949	¹âÆ¤èë	4.20	Sapling	¹âÆ¤èë	BL	7.40	1.50	2.30	136.20	45.60
21	2950	ÂíÎ²ËÉ	4.30	Sapling	ÂíÎ²ËÉ	PM	5.20	1.50	2.65	135.10	45.70
21	2951	¹âÆ¤èë	7.80	Adult	¹âÆ¤èë	BL	11.00	1.90	3.75	134.80	45.90
21	2952	¹âÆ¤èë	4.80	Sapling	¹âÆ¤èë	BL	7.20	1.50	3.80	134.20	46.00
21	2953	¹âÆ¤èë	4.60	Sapling	¹âÆ¤èë	BL	6.50	1.30	2.80	133.50	46.20
21	2954	ÂíÎ²ËÉ	5.10	Adult	ÂíÎ²ËÉ	PM	7.20	1.30	2.80	132.10	46.50
21	2955	¹âÆ¤èë	3.90	Sapling	¹âÆ¤èë	BL	6.90	1.20	1.80	132.60	46.60
21	2956	¹âÆ¤èë	6.20	Adult	¹âÆ¤èë	BL	8.40	2.70	2.90	133.40	46.80
21	2957	¹âÆ¤èë	9.20	Adult	¹âÆ¤èë	BL	12.40	4.50	4.50	133.20	46.80
21	2958	»¯Ïã	3.10	Sapling	»¯Ïã	PS	3.80	1.20	2.10	129.20	47.20
21	2959	¹âÆ¤èë	4.70	Sapling	¹âÆ¤èë	BL	7.80	1.90	3.10	127.20	49.10
21	2960	ÂíÎ²ËÉ	3.90	Sapling	ÂíÎ²ËÉ	PM	5.10	1.30	2.80	128.10	48.50
21	2961	¹âÆ¤èë	6.30	Adult	¹âÆ¤èë	BL	10.40	5.80	2.50	126.90	49.10
21	2962	¹âÆ¤èë	9.30	Adult	¹âÆ¤èë	BL	7.20	6.30	2.30	127.20	49.60
21	2963	¹âÆ¤èë	5.80	Adult	¹âÆ¤èë	BL	8.10	1.70	2.90	124.10	47.60
21	2964	¹âÆ¤èë	5.90	Adult	¹âÆ¤èë	BL	7.20	1.20	2.50	126.70	49.50
21	2965	ÂíÎ²ËÉ	5.10	Adult	ÂíÎ²ËÉ	PM	6.50	1.50	1.75	126.50	49.10
21	2966	¹âÆ¤èë	2.80	Sapling	¹âÆ¤èë	BL	6.50	1.80	1.95	120.50	47.20
21	2967	¹âÆ¤èë	2.90	Sapling	¹âÆ¤èë	BL	5.90	0.60	1.70	120.20	47.50
21	2968	¹âÆ¤èë	7.60	Adult	¹âÆ¤èë	BL	8.40	5.90	1.75	120.20	45.70
21	2969	¹âÆ¤èë	7.80	Adult	¹âÆ¤èë	BL	8.40	6.20	2.80	120.90	46.40
20	2970	»¯Ïã	2.80	Sapling	»¯Ïã	PS	6.80	6.20	2.40	120.00	48.50
20	2971	ÂíÎ²ËÉ	3.40	Sapling	ÂíÎ²ËÉ	PM	5.80	1.70	2.50	120.00	49.70
21	2972	¹âÆ¤èë	7.20	Adult	¹âÆ¤èë	BL	9.80	9.20	2.75	120.20	50.20
21	2973	¹âÆ¤èë	7.90	Adult	¹âÆ¤èë	BL	8.50	0.90	3.55	120.10	52.10
21	2974	¹âÆ¤èë	8.50	Adult	¹âÆ¤èë	BL	7.80	6.90	2.30	121.00	50.40
21	2975	¹âÆ¤èë	8.90	Adult	¹âÆ¤èë	BL	9.10	6.30	1.85	121.70	50.70
21	2976	·ãÏã	10.00	Adult	·ãÏã	LF	6.70	1.40	2.85	122.00	51.20
21	2977	¹âÆ¤èë	7.20	Adult	¹âÆ¤èë	BL	7.30	6.40	1.70	122.50	53.00
21	2978	ÏãÕÁ	5.40	Adult	ÆäËüÊ÷ÖÖ	Others	7.40	1.80	2.30	122.90	51.80
21	2979	»¯Ïã	5.90	Adult	»¯Ïã	PS	8.10	6.40	2.75	122.50	49.70
21	2980	¹âÆ¤èë	7.20	Adult	¹âÆ¤èë	BL	8.50	7.80	2.80	123.10	50.50
21	2981	¹âÆ¤èë	6.40	Adult	¹âÆ¤èë	BL	10.60	1.50	2.55	123.70	52.70
21	2982	¹âÆ¤èë	5.90	Adult	¹âÆ¤èë	BL	9.50	8.80	1.85	124.60	52.70
21	2983	ÑÎ·ôÄ¾	4.70	Sapling	ÆäËüÊ÷ÖÖ	Others	6.40	2.30	2.50	123.80	49.70
21	2984	¹âÆ¤èë	6.00	Adult	¹âÆ¤èë	BL	7.80	1.40	2.10	124.30	49.70
21	2985	¹âÆ¤èë	5.70	Adult	¹âÆ¤èë	BL	8.60	7.90	2.75	125.50	51.70
21	2986	¹âÆ¤èë	5.70	Adult	¹âÆ¤èë	BL	8.30	7.80	2.40	126.70	49.80
21	2987	·ãÏã	5.20	Adult	·ãÏã	LF	5.80	1.40	2.85	127.00	49.70
21	2988	·ãÏã	7.00	Adult	·ãÏã	LF	7.60	1.90	2.50	127.30	49.80
21	2989	¹âÆ¤èë	10.10	Adult	¹âÆ¤èë	BL	11.40	9.10	3.45	127.60	50.80
21	2990	¹âÆ¤èë	5.10	Adult	¹âÆ¤èë	BL	8.20	7.80	2.95	128.40	51.00
21	2991	¹âÆ¤èë	3.90	Sapling	¹âÆ¤èë	BL	7.10	2.10	1.45	129.20	51.00
21	2992	¹âÆ¤èë	7.40	Adult	¹âÆ¤èë	BL	8.50	7.20	2.00	129.10	51.40
21	2993	¹âÆ¤èë	5.30	Adult	¹âÆ¤èë	BL	5.80	5.20	1.45	129.90	50.70
21	2994	¹âÆ¤èë	8.90	Adult	¹âÆ¤èë	BL	14.40	8.50	1.95	130.80	50.30
21	2995	ÂíÎ²ËÉ	3.40	Sapling	ÂíÎ²ËÉ	PM	6.10	1.40	1.95	129.80	50.00
21	2996	¹âÆ¤èë	2.90	Sapling	¹âÆ¤èë	BL	6.30	5.80	2.40	130.00	49.00
21	2997	¹âÆ¤èë	3.50	Sapling	¹âÆ¤èë	BL	7.80	6.40	1.85	130.10	48.90
21	2998	»¯Ïã	6.20	Adult	»¯Ïã	PS	6.20	2.80	1.95	130.50	47.90
21	2999	»¯Ïã	4.00	Sapling	»¯Ïã	PS	6.60	2.70	1.65	130.70	47.80
21	3000	¹âÆ¤èë	2.50	Sapling	¹âÆ¤èë	BL	6.80	6.40	0.60	131.20	48.30
21	3001	¹âÆ¤èë	5.80	Adult	¹âÆ¤èë	BL	8.40	7.80	1.50	131.00	48.20
21	3002	»¯Ïã	3.50	Sapling	»¯Ïã	PS	6.50	4.20	2.60	131.20	47.70
21	3003	»¯Ïã	3.00	Sapling	»¯Ïã	PS	5.80	4.20	2.05	131.40	47.70
21	3004	»¯Ïã	5.80	Adult	»¯Ïã	PS	6.50	4.20	2.05	137.00	51.40
21	3005	¹âÆ¤èë	7.00	Adult	¹âÆ¤èë	BL	8.40	7.60	1.85	137.00	50.70
21	3006	¹âÆ¤èë	6.70	Adult	¹âÆ¤èë	BL	7.20	1.90	1.35	137.10	50.60
21	3007	¹âÆ¤èë	4.70	Sapling	¹âÆ¤èë	BL	8.40	4.70	1.40	137.30	49.90
21	3008	¹âÆ¤èë	7.60	Adult	¹âÆ¤èë	BL	7.80	6.20	1.50	138.40	50.40
21	3009	˜BÄ¾	3.00	Sapling	ÆäËüÊ÷ÖÖ	Others	5.80	1.30	0.70	138.50	50.00
21	3010	¹âÆ¤èë	7.90	Adult	¹âÆ¤èë	BL	10.10	6.40	2.25	139.50	49.70
21	3011	¹âÆ¤èë	3.30	Sapling	¹âÆ¤èë	BL	7.20	2.10	1.45	139.70	50.60
21	3012	¹âÆ¤èë	3.70	Sapling	¹âÆ¤èë	BL	7.30	4.20	2.55	139.70	50.70
21	3013	¹âÆ¤èë	4.80	Sapling	¹âÆ¤èë	BL	9.20	7.10	1.75	139.40	51.30
21	3014	¹âÆ¤èë	11.40	Adult	¹âÆ¤èë	BL	8.60	7.30	3.20	139.30	55.40
21	3015	¹âÆ¤èë	11.40	Adult	¹âÆ¤èë	BL	10.10	8.40	2.70	138.10	51.40
21	3016	»¯Ïã	3.30	Sapling	»¯Ïã	PS	11.30	8.50	2.20	137.10	51.40
21	3017	¹âÆ¤èë	8.90	Adult	¹âÆ¤èë	BL	10.50	8.60	2.40	137.10	52.30
21	3018	¹âÆ¤èë	3.40	Sapling	¹âÆ¤èë	BL	7.40	5.80	1.50	135.70	54.80
21	3019	¹âÆ¤èë	6.50	Adult	¹âÆ¤èë	BL	10.60	6.30	2.00	135.40	55.20
21	3020	¹âÆ¤èë	3.70	Sapling	¹âÆ¤èë	BL	8.20	6.10	1.75	134.10	56.50
21	3021	¹âÆ¤èë	7.80	Adult	¹âÆ¤èë	BL	9.80	8.10	2.15	134.40	56.60
21	3022	¹âÆ¤èë	3.20	Sapling	¹âÆ¤èë	BL	6.80	5.40	1.20	133.80	56.30
21	3023	¹âÆ¤èë	6.90	Adult	¹âÆ¤èë	BL	9.40	8.60	2.40	133.10	56.50
21	3024	¹âÆ¤èë	3.30	Sapling	¹âÆ¤èë	BL	5.80	5.40	0.95	133.10	57.10
21	3025	¹âÆ¤èë	3.30	Sapling	¹âÆ¤èë	BL	6.40	3.90	1.35	132.10	56.30
21	3026	¹âÆ¤èë	4.70	Sapling	¹âÆ¤èë	BL	7.30	6.60	1.80	132.30	56.50
21	3027	ÂíÎ²ËÉ	3.80	Sapling	ÂíÎ²ËÉ	PM	4.50	1.80	2.40	131.30	56.40
21	3028	¹âÆ¤èë	4.50	Sapling	¹âÆ¤èë	BL	7.40	6.70	2.45	130.60	57.40
21	3029	É½ºú½·	2.50	Sapling	ÆäËüÊ÷ÖÖ	Others	4.50	1.70	1.05	130.20	57.20
21	3030	¹âÆ¤èë	9.10	Adult	¹âÆ¤èë	BL	8.80	6.70	2.65	128.50	56.50
21	3031	¹âÆ¤èë	6.90	Adult	¹âÆ¤èë	BL	7.20	6.20	2.00	126.40	56.50
21	3032	¹âÆ¤èë	6.80	Adult	¹âÆ¤èë	BL	6.40	0.80	1.80	126.20	56.90
21	3033	¹âÆ¤èë	6.40	Adult	¹âÆ¤èë	BL	7.10	5.50	1.55	125.10	46.20
21	3034	¹âÆ¤èë	6.50	Adult	¹âÆ¤èë	BL	8.20	7.80	1.90	125.30	46.90
21	3035	¹âÆ¤èë	8.70	Adult	¹âÆ¤èë	BL	8.40	7.60	2.20	130.80	46.40
21	3036	¹âÆ¤èë	3.00	Sapling	¹âÆ¤èë	BL	5.80	4.70	0.90	130.90	47.20
21	3037	¹âÆ¤èë	9.20	Adult	¹âÆ¤èë	BL	8.60	7.70	2.30	130.50	47.40
20	3038	¹âÆ¤èë	7.30	Adult	¹âÆ¤èë	BL	8.40	7.90	1.40	120.00	46.40
21	3039	¹âÆ¤èë	4.60	Sapling	¹âÆ¤èë	BL	6.30	5.50	1.30	122.50	47.10
21	3040	¹âÆ¤èë	3.70	Sapling	¹âÆ¤èë	BL	6.90	4.30	1.70	123.10	47.20
21	3041	¹âÆ¤èë	4.20	Sapling	¹âÆ¤èë	BL	8.20	7.60	2.25	122.00	59.00
21	3042	ÂíÎ²ËÉ	4.10	Sapling	ÂíÎ²ËÉ	PM	3.80	0.70	2.80	123.10	59.20
8	3043	¹âÆ¤èë	9.30	Adult	¹âÆ¤èë	BL	7.10	6.20	2.20	132.70	40.00
21	3044	¹âÆ¤èë	4.80	Sapling	¹âÆ¤èë	BL	6.80	3.10	2.00	131.40	58.20
21	3045	¹âÆ¤èë	5.20	Adult	¹âÆ¤èë	BL	7.90	7.20	1.70	131.40	57.20
21	3046	¹âÆ¤èë	6.90	Adult	¹âÆ¤èë	BL	7.40	5.20	2.25	131.80	57.20
21	3047	¹âÆ¤èë	5.70	Adult	¹âÆ¤èë	BL	7.90	6.30	2.50	132.00	58.20
21	3048	¹âÆ¤èë	8.60	Adult	¹âÆ¤èë	BL	8.20	6.20	2.40	133.50	59.20
21	3049	¹âÆ¤èë	6.70	Adult	¹âÆ¤èë	BL	7.80	5.90	2.15	133.70	58.80
21	3050	ÂíÎ²ËÉ	5.60	Adult	ÂíÎ²ËÉ	PM	6.20	5.10	2.85	137.50	58.40
21	3051	»¯Ïã	3.20	Sapling	»¯Ïã	PS	5.60	1.90	2.25	135.10	55.70
21	3052	ÂíÎ²ËÉ	3.20	Sapling	ÂíÎ²ËÉ	PM	5.10	1.20	2.05	136.10	55.70
21	3053	»¯Ïã	3.10	Sapling	»¯Ïã	PS	5.80	2.10	1.80	136.60	56.40
21	3054	¹âÆ¤èë	5.20	Adult	¹âÆ¤èë	BL	7.60	6.20	2.00	136.80	56.80
21	3055	¹âÆ¤èë	6.70	Adult	¹âÆ¤èë	BL	9.20	7.10	1.95	137.50	57.60
21	3056	¹âÆ¤èë	4.10	Sapling	¹âÆ¤èë	BL	7.80	6.70	1.35	137.10	57.90
21	3057	¹âÆ¤èë	8.90	Adult	¹âÆ¤èë	BL	9.20	6.80	2.55	138.10	59.20
21	3058	ÂíÎ²ËÉ	5.60	Adult	ÂíÎ²ËÉ	PM	7.10	0.70	2.40	138.60	59.10
21	3059	ÂíÎ²ËÉ	3.10	Sapling	ÂíÎ²ËÉ	PM	3.60	1.70	1.55	138.10	57.40
21	3060	¹âÆ¤èë	3.70	Sapling	¹âÆ¤èë	BL	7.10	6.50	1.00	138.10	56.80
21	3061	¹âÆ¤èë	8.70	Adult	¹âÆ¤èë	BL	7.80	6.70	2.10	138.50	56.80
21	3062	¹âÆ¤èë	4.80	Sapling	¹âÆ¤èë	BL	7.60	6.90	2.40	138.10	57.80
21	3063	É½ºú½·	4.00	Sapling	ÆäËüÊ÷ÖÖ	Others	7.10	6.50	2.60	138.50	59.20
22	3064	ÂíÎ²ËÉ	5.70	Adult	ÂíÎ²ËÉ	PM	7.20	2.20	2.25	102.10	62.60
22	3065	»¯Ïã	3.50	Sapling	»¯Ïã	PS	6.80	1.60	2.00	103.10	63.30
22	3066	»¯Ïã	4.80	Sapling	»¯Ïã	PS	7.90	1.30	1.20	103.90	60.80
22	3067	¹âÆ¤èë	7.80	Adult	¹âÆ¤èë	BL	9.40	1.60	5.40	108.30	61.60
22	3068	ÂíÎ²ËÉ	3.70	Sapling	ÂíÎ²ËÉ	PM	3.60	1.20	2.20	109.20	62.20
22	3069	¹âÆ¤èë	7.30	Adult	¹âÆ¤èë	BL	8.90	3.60	4.30	109.80	62.50
22	3070	»¯Ïã	3.90	Sapling	»¯Ïã	PS	4.20	1.30	2.35	112.60	62.50
20	3071	ÑÎ·ôÄ¾	2.40	Sapling	ÆäËüÊ÷ÖÖ	Others	5.20	2.00	0.65	112.30	60.00
22	3072	»¯Ïã	5.40	Adult	»¯Ïã	PS	7.50	1.70	2.45	115.40	62.00
22	3073	¹âÆ¤èë	4.40	Sapling	¹âÆ¤èë	BL	8.90	2.80	2.20	116.70	62.20
22	3074	¹âÆ¤èë	10.80	Adult	¹âÆ¤èë	BL	9.50	2.00	6.40	116.90	62.30
22	3075	¹âÆ¤èë	6.70	Adult	¹âÆ¤èë	BL	8.90	3.00	4.35	117.00	62.50
22	3076	¹âÆ¤èë	3.10	Sapling	¹âÆ¤èë	BL	5.60	3.20	2.25	117.10	62.40
22	3077	»¯Ïã	4.80	Sapling	»¯Ïã	PS	7.30	1.50	3.65	117.30	62.50
22	3078	É½Ñî	2.90	Sapling	É½Ñî	PD	6.80	2.20	1.35	118.20	62.60
22	3079	¹âÆ¤èë	9.80	Adult	¹âÆ¤èë	BL	10.00	3.00	8.25	118.00	68.30
22	3080	¹âÆ¤èë	8.70	Adult	¹âÆ¤èë	BL	11.20	4.20	8.35	109.70	63.60
22	3081	¹âÆ¤èë	4.70	Sapling	¹âÆ¤èë	BL	7.90	3.80	2.45	109.60	63.50
22	3082	»¯Ïã	5.10	Adult	»¯Ïã	PS	7.50	1.30	3.00	107.80	64.20
22	3083	»¯Ïã	3.30	Sapling	»¯Ïã	PS	5.50	2.60	1.20	107.70	64.30
22	3084	¹âÆ¤èë	11.60	Adult	¹âÆ¤èë	BL	12.60	3.50	7.80	105.10	64.70
22	3085	¹âÆ¤èë	5.40	Adult	¹âÆ¤èë	BL	9.80	3.80	2.50	105.30	65.90
22	3086	ÑÎ·ôÄ¾	4.30	Sapling	ÆäËüÊ÷ÖÖ	Others	7.20	1.50	2.25	103.80	64.50
22	3087	ÑÎ·ôÄ¾	3.90	Sapling	ÆäËüÊ÷ÖÖ	Others	7.00	1.30	2.35	103.70	64.60
22	3088	ÑÎ·ôÄ¾	4.50	Sapling	ÆäËüÊ÷ÖÖ	Others	7.90	1.80	3.00	103.50	66.50
22	3089	ÑÎ·ôÄ¾	4.50	Sapling	ÆäËüÊ÷ÖÖ	Others	6.80	1.60	3.40	103.60	66.40
22	3090	ÑÎ·ôÄ¾	4.20	Sapling	ÆäËüÊ÷ÖÖ	Others	8.20	2.40	2.20	103.10	67.10
22	3091	¹âÆ¤èë	6.60	Adult	¹âÆ¤èë	BL	9.80	4.80	2.50	103.70	67.80
22	3092	»¯Ïã	3.80	Sapling	»¯Ïã	PS	7.00	2.00	2.60	103.40	68.80
22	3093	¹âÆ¤èë	4.40	Sapling	¹âÆ¤èë	BL	8.70	2.50	2.35	107.50	68.50
22	3094	¹âÆ¤èë	7.20	Adult	¹âÆ¤èë	BL	9.90	3.40	3.70	107.30	68.90
22	3095	¹âÆ¤èë	3.50	Sapling	¹âÆ¤èë	BL	7.80	2.10	2.20	107.90	68.50
22	3096	ÏãÕÁ	3.10	Sapling	ÆäËüÊ÷ÖÖ	Others	6.00	1.30	2.40	108.50	67.10
22	3097	¹âÆ¤èë	7.60	Adult	¹âÆ¤èë	BL	11.30	3.60	4.65	112.30	67.20
22	3098	»¯Ïã	2.90	Sapling	»¯Ïã	PS	4.20	1.30	3.20	113.10	67.80
22	3099	¹âÆ¤èë	3.60	Sapling	¹âÆ¤èë	BL	8.00	1.70	1.40	118.90	66.90
22	3100	¹âÆ¤èë	5.30	Adult	¹âÆ¤èë	BL	9.50	4.00	2.20	117.80	66.50
22	3101	¹âÆ¤èë	7.00	Adult	¹âÆ¤èë	BL	10.60	3.40	4.10	119.30	68.50
22	3102	¹âÆ¤èë	3.60	Sapling	¹âÆ¤èë	BL	6.80	3.40	1.65	118.80	71.30
22	3103	ÂíÎ²ËÉ	4.80	Sapling	ÂíÎ²ËÉ	PM	4.30	1.40	2.05	119.50	72.50
22	3104	¹âÆ¤èë	5.20	Adult	¹âÆ¤èë	BL	7.40	3.80	1.30	117.40	71.10
22	3105	ÑÎ·ôÄ¾	4.20	Sapling	ÆäËüÊ÷ÖÖ	Others	4.60	2.10	2.65	118.90	73.20
22	3106	¹âÆ¤èë	7.30	Adult	¹âÆ¤èë	BL	9.80	3.10	4.40	117.70	72.10
22	3107	¹âÆ¤èë	5.90	Adult	¹âÆ¤èë	BL	7.80	5.50	3.25	117.20	72.20
22	3108	ÂíÎ²ËÉ	3.40	Sapling	ÂíÎ²ËÉ	PM	5.20	1.80	2.40	116.90	72.10
22	3109	¹âÆ¤èë	7.90	Adult	¹âÆ¤èë	BL	11.30	5.00	4.40	116.20	73.10
22	3110	¹âÆ¤èë	6.40	Adult	¹âÆ¤èë	BL	8.00	4.50	2.50	115.70	73.60
22	3111	¹âÆ¤èë	8.70	Adult	¹âÆ¤èë	BL	11.50	2.80	4.45	115.50	71.30
22	3112	»¯Ïã	3.40	Sapling	»¯Ïã	PS	4.50	0.60	2.00	115.10	71.20
22	3113	»¯Ïã	3.20	Sapling	»¯Ïã	PS	6.00	1.90	1.25	113.30	71.70
22	3114	»¯Ïã	4.20	Sapling	»¯Ïã	PS	4.00	2.50	1.65	113.10	71.10
22	3115	»¯Ïã	3.00	Sapling	»¯Ïã	PS	3.50	1.90	1.50	112.50	71.20
22	3116	ÑÎ·ôÄ¾	3.50	Sapling	ÆäËüÊ÷ÖÖ	Others	3.70	1.40	1.85	109.30	72.80
22	3117	¹âÆ¤èë	7.50	Adult	¹âÆ¤èë	BL	10.40	3.20	4.45	109.10	73.20
22	3118	¹âÆ¤èë	3.40	Sapling	¹âÆ¤èë	BL	6.30	2.60	1.65	108.70	73.00
22	3119	»¯Ïã	4.30	Sapling	»¯Ïã	PS	3.90	1.10	2.75	108.80	72.30
22	3120	¹âÆ¤èë	10.20	Adult	¹âÆ¤èë	BL	11.80	3.20	5.75	108.50	74.60
22	3121	¹âÆ¤èë	3.30	Sapling	¹âÆ¤èë	BL	4.30	1.60	2.25	107.10	74.10
22	3122	ÑÎ·ôÄ¾	3.60	Sapling	ÆäËüÊ÷ÖÖ	Others	3.60	1.30	2.85	100.80	75.20
22	3123	ÑÎ·ôÄ¾	4.40	Sapling	ÆäËüÊ÷ÖÖ	Others	4.80	1.60	2.65	100.80	75.30
22	3124	ÂíÎ²ËÉ	8.60	Adult	ÂíÎ²ËÉ	PM	7.60	1.30	4.00	102.30	79.60
22	3125	ÂíÎ²ËÉ	5.50	Adult	ÂíÎ²ËÉ	PM	5.30	0.60	3.05	105.80	79.10
22	3126	ÂíÎ²ËÉ	3.80	Sapling	ÂíÎ²ËÉ	PM	3.60	1.20	2.15	106.90	77.80
22	3127	¹âÆ¤èë	6.60	Adult	¹âÆ¤èë	BL	11.30	4.00	4.95	106.00	79.00
22	3128	¹âÆ¤èë	10.30	Adult	¹âÆ¤èë	BL	10.80	1.30	5.15	106.70	80.00
22	3129	»¯Ïã	4.70	Sapling	»¯Ïã	PS	6.30	1.20	2.60	106.60	78.10
22	3130	ÂíÎ²ËÉ	7.80	Adult	ÂíÎ²ËÉ	PM	3.60	0.50	2.40	112.20	78.50
22	3131	¹âÆ¤èë	6.60	Adult	¹âÆ¤èë	BL	10.00	4.80	3.40	113.20	76.80
22	3132	»¯Ïã	3.50	Sapling	»¯Ïã	PS	4.30	1.20	1.45	116.50	78.60
22	3133	»¯Ïã	6.40	Adult	»¯Ïã	PS	7.50	1.30	2.35	116.30	78.30
22	3134	»¯Ïã	3.50	Sapling	»¯Ïã	PS	4.50	2.80	1.25	116.60	78.30
22	3135	»¯Ïã	3.10	Sapling	»¯Ïã	PS	4.30	3.20	1.05	117.80	78.50
22	3136	¹âÆ¤èë	5.20	Adult	¹âÆ¤èë	BL	8.60	4.50	2.15	119.20	75.80
22	3137	»¯Ïã	5.30	Adult	»¯Ïã	PS	5.40	1.40	2.10	118.90	78.30
24	3138	»¯Ïã	4.10	Sapling	»¯Ïã	PS	4.80	2.10	2.20	80.00	63.50
23	3139	»¯Ïã	4.10	Sapling	»¯Ïã	PS	6.20	2.50	1.90	82.60	64.80
23	3140	ÂíÎ²ËÉ	10.80	Adult	ÂíÎ²ËÉ	PM	8.70	1.10	2.65	89.20	63.90
23	3141	ÑÎ·ôÄ¾	4.40	Sapling	ÆäËüÊ÷ÖÖ	Others	7.30	3.60	2.00	89.40	65.00
23	3142	ÂíÎ²ËÉ	3.80	Sapling	ÂíÎ²ËÉ	PM	6.40	1.30	2.45	92.80	64.00
23	3143	»¯Ïã	3.30	Sapling	»¯Ïã	PS	7.80	3.40	2.05	94.90	61.20
23	3144	ÂíÎ²ËÉ	13.60	Adult	ÂíÎ²ËÉ	PM	9.00	3.60	3.80	98.80	61.90
23	3145	»¯Ïã	4.60	Sapling	»¯Ïã	PS	5.80	2.80	2.10	99.10	66.90
23	3146	»¯Ïã	3.60	Sapling	»¯Ïã	PS	5.60	2.60	1.85	99.20	66.80
23	3147	»¯Ïã	6.40	Adult	»¯Ïã	PS	7.80	3.10	2.50	98.80	67.50
23	3148	»¯Ïã	4.50	Sapling	»¯Ïã	PS	6.70	2.40	1.90	98.60	67.50
23	3149	»¯Ïã	4.20	Sapling	»¯Ïã	PS	6.50	2.20	1.60	98.30	67.50
23	3150	ÑÎ·ôÄ¾	5.10	Adult	ÆäËüÊ÷ÖÖ	Others	6.00	3.00	2.40	95.10	63.30
23	3151	ÂíÎ²ËÉ	9.50	Adult	ÂíÎ²ËÉ	PM	8.00	2.80	2.95	91.30	63.60
23	3152	É½Ñî	3.30	Sapling	É½Ñî	PD	5.20	5.00	0.55	88.80	64.70
23	3153	É½Ñî	4.70	Sapling	É½Ñî	PD	7.00	5.00	0.60	88.50	63.50
23	3154	»¯Ïã	8.20	Adult	»¯Ïã	PS	7.40	1.30	2.20	87.90	64.10
23	3155	»¯Ïã	4.50	Sapling	»¯Ïã	PS	7.20	3.40	2.10	87.70	64.70
23	3156	»¯Ïã	5.80	Adult	»¯Ïã	PS	6.90	4.80	2.10	87.70	64.40
23	3157	»¯Ïã	8.70	Adult	»¯Ïã	PS	8.30	3.50	3.25	87.50	64.80
23	3158	»¯Ïã	6.60	Adult	»¯Ïã	PS	6.50	2.30	2.90	87.60	64.50
23	3159	»¯Ïã	4.90	Sapling	»¯Ïã	PS	6.20	2.20	1.65	87.30	64.90
23	3160	»¯Ïã	4.80	Sapling	»¯Ïã	PS	7.10	4.50	1.55	86.80	64.10
23	3161	»¯Ïã	6.10	Adult	»¯Ïã	PS	7.80	2.40	2.00	85.60	64.40
23	3162	»¯Ïã	3.00	Sapling	»¯Ïã	PS	3.80	2.40	2.70	85.70	64.40
23	3163	»¯Ïã	8.60	Adult	»¯Ïã	PS	9.30	2.20	2.60	85.50	64.70
23	3164	»¯Ïã	3.70	Sapling	»¯Ïã	PS	6.30	3.20	1.85	84.30	65.00
23	3165	»¯Ïã	3.60	Sapling	»¯Ïã	PS	6.80	2.10	2.00	84.40	67.20
23	3166	ÏãÕÁ	4.60	Sapling	ÆäËüÊ÷ÖÖ	Others	7.30	2.30	2.15	83.30	67.10
23	3167	»¯Ïã	6.50	Adult	»¯Ïã	PS	9.20	4.80	2.75	83.00	66.90
23	3168	»¯Ïã	3.30	Sapling	»¯Ïã	PS	6.80	1.40	2.60	81.50	65.30
23	3169	»¯Ïã	2.80	Sapling	»¯Ïã	PS	6.30	3.00	1.60	81.80	65.50
23	3170	»¯Ïã	5.30	Adult	»¯Ïã	PS	6.00	1.90	3.05	81.10	65.30
23	3171	»¯Ïã	5.80	Adult	»¯Ïã	PS	5.90	1.20	3.75	81.20	65.10
23	3172	»¯Ïã	5.80	Adult	»¯Ïã	PS	6.50	2.40	2.15	80.80	65.20
23	3173	»¯Ïã	4.20	Sapling	»¯Ïã	PS	5.90	3.80	2.05	82.50	66.70
23	3174	»¯Ïã	7.40	Adult	»¯Ïã	PS	8.50	2.10	2.80	82.60	66.60
23	3175	»¯Ïã	7.10	Adult	»¯Ïã	PS	7.30	1.80	2.00	82.30	66.70
23	3176	»¯Ïã	3.80	Sapling	»¯Ïã	PS	5.40	4.20	1.65	81.40	68.50
24	3177	»¯Ïã	7.50	Adult	»¯Ïã	PS	8.50	1.40	4.05	80.00	69.70
23	3178	ÑÎ·ôÄ¾	7.10	Adult	ÆäËüÊ÷ÖÖ	Others	6.80	2.20	8.15	80.70	69.40
23	3179	É½Ñî	3.50	Sapling	É½Ñî	PD	4.80	1.50	2.05	86.50	71.30
23	3180	¹âÆ¤èë	5.50	Adult	¹âÆ¤èë	BL	7.40	2.20	3.90	86.10	71.40
23	3181	ÂíÎ²ËÉ	6.60	Adult	ÂíÎ²ËÉ	PM	5.40	1.10	3.55	88.60	72.00
23	3182	¹âÆ¤èë	3.20	Sapling	¹âÆ¤èë	BL	6.50	4.00	2.30	88.70	72.30
23	3183	»¯Ïã	5.80	Adult	»¯Ïã	PS	7.60	3.00	3.20	90.10	73.30
23	3184	»¯Ïã	4.30	Sapling	»¯Ïã	PS	5.00	1.30	2.20	90.30	73.50
23	3185	»¯Ïã	4.30	Sapling	»¯Ïã	PS	7.50	3.60	2.10	90.20	73.30
23	3186	»¯Ïã	3.40	Sapling	»¯Ïã	PS	6.10	3.50	2.20	90.30	73.00
23	3187	»¯Ïã	3.20	Sapling	»¯Ïã	PS	5.60	1.70	2.40	90.80	73.10
23	3188	»¯Ïã	3.80	Sapling	»¯Ïã	PS	7.40	3.20	1.65	91.10	73.30
23	3189	»¯Ïã	7.20	Adult	»¯Ïã	PS	8.20	2.20	3.65	91.20	73.50
23	3190	»¯Ïã	5.40	Adult	»¯Ïã	PS	5.20	1.80	2.65	92.30	72.20
23	3191	»¯Ïã	7.60	Adult	»¯Ïã	PS	7.80	1.50	6.30	92.20	72.10
23	3192	É½Ñî	3.80	Sapling	É½Ñî	PD	7.20	2.60	3.30	90.80	69.80
23	3193	¹âÆ¤èë	7.20	Adult	¹âÆ¤èë	BL	11.80	6.50	2.55	85.80	70.00
23	3194	»¯Ïã	5.40	Adult	»¯Ïã	PS	7.50	2.50	3.20	98.30	71.20
23	3195	»¯Ïã	3.40	Sapling	»¯Ïã	PS	5.60	3.10	1.90	98.20	71.80
23	3196	ÏãÕÁ	4.60	Sapling	ÆäËüÊ÷ÖÖ	Others	7.00	1.80	2.55	99.10	75.50
23	3197	»¯Ïã	3.90	Sapling	»¯Ïã	PS	5.60	1.00	2.95	99.30	76.80
23	3198	ÂíÎ²ËÉ	7.10	Adult	ÂíÎ²ËÉ	PM	5.20	1.10	2.60	98.50	79.30
23	3199	¹âÆ¤èë	6.70	Adult	¹âÆ¤èë	BL	9.20	2.80	2.55	98.10	79.70
23	3200	ÂíÎ²ËÉ	16.70	Adult	ÂíÎ²ËÉ	PM	6.80	1.10	5.60	95.50	79.00
23	3201	»¯Ïã	3.40	Sapling	»¯Ïã	PS	4.80	2.20	2.15	93.50	78.90
23	3202	»¯Ïã	5.20	Adult	»¯Ïã	PS	6.50	1.70	3.80	93.10	75.10
23	3203	»¯Ïã	8.60	Adult	»¯Ïã	PS	9.00	1.70	5.15	92.40	72.80
23	3204	»¯Ïã	3.50	Sapling	»¯Ïã	PS	4.30	1.20	2.95	81.10	74.60
23	3205	»¯Ïã	4.70	Sapling	»¯Ïã	PS	5.20	1.10	3.70	81.00	74.30
23	3206	»¯Ïã	3.60	Sapling	»¯Ïã	PS	5.40	2.00	3.70	80.80	74.10
23	3207	»¯Ïã	3.00	Sapling	»¯Ïã	PS	4.00	1.80	3.00	80.90	74.30
23	3208	»¯Ïã	4.90	Sapling	»¯Ïã	PS	5.10	1.20	3.75	85.50	75.60
23	3209	ÂíÎ²ËÉ	4.30	Sapling	ÂíÎ²ËÉ	PM	4.60	0.60	2.45	85.00	76.30
23	3210	¹âÆ¤èë	6.00	Adult	¹âÆ¤èë	BL	7.30	2.30	3.85	84.60	76.40
23	3211	¹âÆ¤èë	3.60	Sapling	¹âÆ¤èë	BL	8.40	3.40	2.05	81.50	79.80
23	3212	¹âÆ¤èë	5.70	Adult	¹âÆ¤èë	BL	8.60	3.00	2.20	81.50	79.70
24	3213	ÑÎ·ôÄ¾	10.10	Adult	ÆäËüÊ÷ÖÖ	Others	8.20	2.10	4.50	64.80	60.70
24	3214	»¯Ïã	3.10	Sapling	»¯Ïã	PS	3.70	1.90	1.60	66.70	63.20
24	3215	»¯Ïã	5.50	Adult	»¯Ïã	PS	3.90	2.40	2.70	67.30	61.70
24	3216	ÂíÎ²ËÉ	12.70	Adult	ÂíÎ²ËÉ	PM	7.20	2.80	2.50	73.50	61.80
24	3217	»¯Ïã	3.60	Sapling	»¯Ïã	PS	6.50	6.10	2.45	75.50	60.70
24	3218	»¯Ïã	7.80	Adult	»¯Ïã	PS	8.20	6.50	2.65	78.20	60.30
24	3219	»¯Ïã	2.80	Sapling	»¯Ïã	PS	5.40	3.20	2.05	79.20	62.10
24	3220	»¯Ïã	3.30	Sapling	»¯Ïã	PS	6.90	3.20	2.30	79.30	62.10
24	3221	ÂíÎ²ËÉ	15.70	Adult	ÂíÎ²ËÉ	PM	8.40	0.90	3.20	78.40	64.20
24	3222	·ãÏã	3.40	Sapling	·ãÏã	LF	5.80	2.60	2.25	76.90	64.20
24	3223	·ãÏã	4.60	Sapling	·ãÏã	LF	6.40	3.10	2.50	76.50	64.10
24	3224	»¯Ïã	4.30	Sapling	»¯Ïã	PS	5.60	5.20	2.70	75.80	63.90
24	3225	»¯Ïã	3.00	Sapling	»¯Ïã	PS	4.80	4.60	2.00	74.90	63.90
24	3226	¹âÆ¤èë	8.90	Adult	¹âÆ¤èë	BL	8.40	6.80	2.05	74.90	64.20
24	3227	»¯Ïã	3.90	Sapling	»¯Ïã	PS	6.70	6.10	1.10	74.20	64.30
24	3228	»¯Ïã	2.90	Sapling	»¯Ïã	PS	6.50	6.10	1.05	75.40	65.00
24	3229	»¯Ïã	4.20	Sapling	»¯Ïã	PS	7.20	4.80	1.70	74.60	65.00
24	3230	»¯Ïã	4.50	Sapling	»¯Ïã	PS	7.60	6.80	1.35	73.80	65.50
24	3231	»¯Ïã	6.20	Adult	»¯Ïã	PS	7.60	7.10	2.45	73.90	65.60
24	3232	»¯Ïã	2.70	Sapling	»¯Ïã	PS	6.40	5.90	1.40	73.80	64.60
24	3233	»¯Ïã	3.70	Sapling	»¯Ïã	PS	7.10	6.50	2.35	73.50	64.40
24	3234	»¯Ïã	5.80	Adult	»¯Ïã	PS	7.60	6.90	2.60	73.20	64.50
24	3235	»¯Ïã	5.10	Adult	»¯Ïã	PS	7.80	4.30	2.05	73.30	64.50
24	3236	èÚÄ¾	2.60	Sapling	ÆäËüÊ÷ÖÖ	Others	5.80	1.70	1.15	73.00	63.70
24	3237	»¯Ïã	3.50	Sapling	»¯Ïã	PS	7.20	5.80	1.60	73.30	63.70
24	3238	»¯Ïã	4.00	Sapling	»¯Ïã	PS	7.30	6.10	1.40	73.40	63.80
24	3239	ÂíÎ²ËÉ	2.90	Sapling	ÂíÎ²ËÉ	PM	3.80	1.10	1.90	67.40	65.10
24	3240	»¯Ïã	3.40	Sapling	»¯Ïã	PS	4.60	2.30	1.10	67.00	67.20
24	3241	»¯Ïã	4.90	Sapling	»¯Ïã	PS	6.20	2.10	2.50	63.40	65.00
24	3242	»¯Ïã	3.80	Sapling	»¯Ïã	PS	6.80	6.50	1.75	63.50	65.10
24	3243	»¯Ïã	3.20	Sapling	»¯Ïã	PS	4.20	3.80	2.00	62.10	65.80
24	3244	»¯Ïã	3.80	Sapling	»¯Ïã	PS	5.30	3.40	2.00	61.00	65.90
24	3245	»¯Ïã	3.20	Sapling	»¯Ïã	PS	5.40	4.70	2.00	63.20	67.20
24	3246	ÑÎ·ôÄ¾	4.00	Sapling	ÆäËüÊ÷ÖÖ	Others	5.90	5.40	2.25	63.80	66.40
24	3247	»¯Ïã	3.00	Sapling	»¯Ïã	PS	4.10	3.50	1.20	64.10	66.40
24	3248	»¯Ïã	7.20	Adult	»¯Ïã	PS	7.30	6.50	2.65	64.80	66.40
24	3249	»¯Ïã	4.80	Sapling	»¯Ïã	PS	7.20	6.70	1.90	65.00	66.40
24	3250	»¯Ïã	4.80	Sapling	»¯Ïã	PS	7.50	6.70	2.60	65.10	66.50
24	3251	»¯Ïã	4.20	Sapling	»¯Ïã	PS	7.00	1.10	2.15	65.30	66.60
24	3252	»¯Ïã	6.10	Adult	»¯Ïã	PS	7.60	4.90	2.55	65.40	66.60
24	3253	»¯Ïã	5.40	Adult	»¯Ïã	PS	7.10	6.50	2.70	65.50	66.60
24	3254	»¯Ïã	3.50	Sapling	»¯Ïã	PS	7.10	4.70	1.90	65.20	67.20
24	3255	»¯Ïã	5.40	Adult	»¯Ïã	PS	6.90	1.10	2.60	66.20	68.40
24	3256	»¯Ïã	5.80	Adult	»¯Ïã	PS	7.20	4.20	2.45	66.30	68.40
24	3257	»¯Ïã	3.60	Sapling	»¯Ïã	PS	6.40	5.80	1.70	67.20	68.00
24	3258	»¯Ïã	5.40	Adult	»¯Ïã	PS	7.60	6.10	3.45	67.80	68.00
24	3259	»¯Ïã	3.40	Sapling	»¯Ïã	PS	7.10	6.80	1.35	67.80	68.20
24	3260	»¯Ïã	3.20	Sapling	»¯Ïã	PS	5.80	2.10	2.50	67.70	68.30
24	3261	»¯Ïã	3.10	Sapling	»¯Ïã	PS	6.20	5.70	2.30	64.00	69.20
24	3262	¹âÆ¤èë	10.70	Adult	¹âÆ¤èë	BL	11.60	5.40	3.55	64.60	69.20
24	3263	»¯Ïã	3.40	Sapling	»¯Ïã	PS	7.10	6.50	2.30	65.30	68.40
24	3264	»¯Ïã	5.60	Adult	»¯Ïã	PS	6.80	6.20	1.80	65.10	68.20
24	3265	»¯Ïã	3.60	Sapling	»¯Ïã	PS	6.80	6.30	2.30	66.00	68.60
24	3266	»¯Ïã	3.50	Sapling	»¯Ïã	PS	7.10	6.40	1.95	66.00	68.40
24	3267	»¯Ïã	3.80	Sapling	»¯Ïã	PS	6.80	5.90	2.05	65.90	68.80
24	3268	É½Ñî	4.00	Sapling	É½Ñî	PD	5.60	3.20	1.95	66.60	68.80
24	3269	ÑÎ·ôÄ¾	7.30	Adult	ÆäËüÊ÷ÖÖ	Others	7.30	6.80	2.70	67.20	68.50
24	3270	É½Ñî	4.10	Sapling	É½Ñî	PD	5.70	5.30	2.35	68.20	68.30
24	3271	É½Ñî	3.30	Sapling	É½Ñî	PD	5.80	4.20	1.95	68.60	67.30
24	3272	»¯Ïã	2.00	Sapling	»¯Ïã	PS	5.40	4.90	0.90	70.90	68.10
24	3273	É½Ñî	5.70	Adult	É½Ñî	PD	6.80	4.70	2.20	61.70	69.10
24	3274	¹âÆ¤èë	7.30	Adult	¹âÆ¤èë	BL	7.50	5.30	2.50	71.50	68.20
24	3275	»¯Ïã	2.70	Sapling	»¯Ïã	PS	4.90	4.20	2.00	72.10	67.50
24	3276	»¯Ïã	3.20	Sapling	»¯Ïã	PS	6.20	5.80	2.25	72.30	67.70
24	3277	»¯Ïã	3.60	Sapling	»¯Ïã	PS	6.80	6.20	1.95	72.90	67.70
24	3278	»¯Ïã	5.80	Adult	»¯Ïã	PS	7.30	6.20	2.85	72.80	67.50
24	3279	»¯Ïã	5.10	Adult	»¯Ïã	PS	7.50	6.40	3.05	73.20	67.50
24	3280	»¯Ïã	6.20	Adult	»¯Ïã	PS	7.60	6.70	2.80	73.20	67.60
24	3281	»¯Ïã	7.40	Adult	»¯Ïã	PS	7.60	4.90	2.60	73.90	67.50
24	3282	ÂíÎ²ËÉ	7.60	Adult	ÂíÎ²ËÉ	PM	6.10	2.60	2.75	77.30	69.40
24	3283	¹âÆ¤èë	3.30	Sapling	¹âÆ¤èë	BL	5.40	4.30	1.70	77.30	70.40
24	3284	¹âÆ¤èë	3.90	Sapling	¹âÆ¤èë	BL	7.40	6.80	2.30	76.60	73.40
24	3285	¹âÆ¤èë	3.30	Sapling	¹âÆ¤èë	BL	4.10	3.80	1.75	76.00	72.90
24	3286	ÑÎ·ôÄ¾	3.30	Sapling	ÆäËüÊ÷ÖÖ	Others	4.50	3.90	2.00	76.00	73.20
24	3287	»¯Ïã	3.00	Sapling	»¯Ïã	PS	6.20	5.60	2.40	76.50	73.90
24	3288	»¯Ïã	3.60	Sapling	»¯Ïã	PS	4.20	3.50	1.50	77.20	73.90
24	3289	ÑÎ·ôÄ¾	4.00	Sapling	ÆäËüÊ÷ÖÖ	Others	6.20	3.80	3.00	76.20	74.60
24	3290	ÂíÎ²ËÉ	4.20	Sapling	ÂíÎ²ËÉ	PM	4.10	0.80	2.45	78.70	75.50
24	3291	¹âÆ¤èë	5.80	Adult	¹âÆ¤èë	BL	7.60	6.50	2.10	78.50	76.40
24	3292	ÑÎ·ôÄ¾	3.20	Sapling	ÆäËüÊ÷ÖÖ	Others	6.40	3.20	2.80	77.00	75.40
24	3293	ÑÎ·ôÄ¾	4.70	Sapling	ÆäËüÊ÷ÖÖ	Others	6.20	5.00	1.90	76.60	75.40
24	3294	ÑÎ·ôÄ¾	2.70	Sapling	ÆäËüÊ÷ÖÖ	Others	4.30	3.40	0.80	74.90	75.10
24	3295	ÑÎ·ôÄ¾	4.20	Sapling	ÆäËüÊ÷ÖÖ	Others	6.60	5.40	1.65	74.70	76.60
24	3296	ÑÎ·ôÄ¾	3.00	Sapling	ÆäËüÊ÷ÖÖ	Others	5.20	4.60	2.65	73.80	76.00
24	3297	ÑÎ·ôÄ¾	5.00	Adult	ÆäËüÊ÷ÖÖ	Others	6.40	5.30	2.05	73.30	76.00
24	3298	¹âÆ¤èë	5.20	Adult	¹âÆ¤èë	BL	7.10	6.50	2.40	73.80	74.30
24	3299	¹âÆ¤èë	6.70	Adult	¹âÆ¤èë	BL	7.60	3.80	2.60	73.30	76.20
24	3300	»¯Ïã	3.00	Sapling	»¯Ïã	PS	3.50	3.20	1.50	72.80	76.20
24	3301	¹âÆ¤èë	7.40	Adult	¹âÆ¤èë	BL	7.60	4.20	3.25	72.50	76.90
24	3302	ÂíÎ²ËÉ	3.00	Sapling	ÂíÎ²ËÉ	PM	3.20	0.70	2.60	65.30	75.70
24	3303	»¯Ïã	3.60	Sapling	»¯Ïã	PS	4.30	3.80	2.65	64.50	74.70
24	3304	¹âÆ¤èë	4.70	Sapling	¹âÆ¤èë	BL	7.50	3.90	2.35	65.10	70.40
24	3305	¹âÆ¤èë	3.40	Sapling	¹âÆ¤èë	BL	6.80	2.70	2.45	64.10	70.40
24	3306	¹âÆ¤èë	2.90	Sapling	¹âÆ¤èë	BL	5.90	5.20	1.65	64.50	74.80
24	3307	¹âÆ¤èë	3.40	Sapling	¹âÆ¤èë	BL	6.80	6.40	1.55	63.10	74.20
24	3308	¹âÆ¤èë	3.20	Sapling	¹âÆ¤èë	BL	5.30	4.60	1.30	63.30	74.90
24	3309	¹âÆ¤èë	3.70	Sapling	¹âÆ¤èë	BL	5.60	5.10	1.75	64.20	74.70
24	3310	¹âÆ¤èë	5.40	Adult	¹âÆ¤èë	BL	6.20	5.70	2.50	64.40	76.10
24	3311	¹âÆ¤èë	6.80	Adult	¹âÆ¤èë	BL	7.60	5.40	2.85	63.80	74.70
24	3312	¹âÆ¤èë	3.50	Sapling	¹âÆ¤èë	BL	5.40	4.10	1.60	62.80	75.60
24	3313	¹âÆ¤èë	4.50	Sapling	¹âÆ¤èë	BL	5.30	4.60	1.75	62.80	75.40
24	3314	¹âÆ¤èë	5.20	Adult	¹âÆ¤èë	BL	6.60	3.40	1.65	63.20	71.20
24	3315	¹âÆ¤èë	8.10	Adult	¹âÆ¤èë	BL	7.60	6.70	1.90	63.00	71.10
24	3316	¹âÆ¤èë	3.60	Sapling	¹âÆ¤èë	BL	4.30	3.20	2.60	63.50	71.20
24	3317	¹âÆ¤èë	3.40	Sapling	¹âÆ¤èë	BL	3.90	3.20	1.15	61.70	74.30
24	3318	¹âÆ¤èë	3.90	Sapling	¹âÆ¤èë	BL	4.90	4.20	1.30	62.30	77.50
24	3319	¹âÆ¤èë	5.40	Adult	¹âÆ¤èë	BL	6.90	6.20	2.25	61.40	78.90
24	3320	¹âÆ¤èë	6.20	Adult	¹âÆ¤èë	BL	6.20	5.00	2.45	62.00	77.90
24	3321	¹âÆ¤èë	5.60	Adult	¹âÆ¤èë	BL	7.40	4.50	1.70	62.50	77.90
24	3322	·ãÏã	5.30	Adult	·ãÏã	LF	5.30	1.10	3.85	63.10	77.40
24	3323	»¯Ïã	3.20	Sapling	»¯Ïã	PS	3.20	2.50	1.50	63.80	77.80
24	3324	¹âÆ¤èë	3.40	Sapling	¹âÆ¤èë	BL	6.50	5.80	2.15	64.80	77.60
24	3325	¹âÆ¤èë	3.90	Sapling	¹âÆ¤èë	BL	7.20	6.40	2.30	65.80	77.30
24	3326	¹âÆ¤èë	3.20	Sapling	¹âÆ¤èë	BL	6.20	3.50	1.30	66.50	78.00
24	3327	¹âÆ¤èë	7.60	Adult	¹âÆ¤èë	BL	7.10	4.70	2.70	69.00	77.50
24	3328	¹âÆ¤èë	3.00	Sapling	¹âÆ¤èë	BL	6.80	6.20	1.95	69.50	76.70
24	3329	¹âÆ¤èë	8.00	Adult	¹âÆ¤èë	BL	7.20	6.70	2.30	69.00	77.70
24	3330	¹âÆ¤èë	3.00	Sapling	¹âÆ¤èë	BL	4.20	3.40	0.80	69.60	78.10
24	3331	¹âÆ¤èë	5.60	Adult	¹âÆ¤èë	BL	6.90	6.20	1.65	70.80	78.90
24	3332	¹âÆ¤èë	3.30	Sapling	¹âÆ¤èë	BL	5.40	4.80	0.55	71.20	78.90
24	3333	¹âÆ¤èë	3.00	Sapling	¹âÆ¤èë	BL	4.40	3.20	1.00	70.80	79.40
24	3334	¹âÆ¤èë	3.20	Sapling	¹âÆ¤èë	BL	4.50	2.10	1.00	64.40	79.30
24	3335	¹âÆ¤èë	5.40	Adult	¹âÆ¤èë	BL	6.40	5.30	1.70	71.40	78.70
24	3336	¹âÆ¤èë	4.50	Sapling	¹âÆ¤èë	BL	4.10	3.40	1.30	71.60	78.70
24	3337	¹âÆ¤èë	6.00	Adult	¹âÆ¤èë	BL	7.10	6.60	1.80	72.30	78.90
24	3338	¹âÆ¤èë	5.70	Adult	¹âÆ¤èë	BL	6.70	6.10	1.30	72.50	78.50
24	3339	¹âÆ¤èë	3.00	Sapling	¹âÆ¤èë	BL	6.90	5.40	1.60	73.50	78.10
24	3340	¹âÆ¤èë	6.20	Adult	¹âÆ¤èë	BL	7.20	6.50	1.40	73.50	79.60
24	3341	¹âÆ¤èë	3.10	Sapling	¹âÆ¤èë	BL	6.50	5.40	0.60	73.80	79.40
24	3342	¹âÆ¤èë	3.30	Sapling	¹âÆ¤èë	BL	5.80	5.40	0.85	74.10	79.10
24	3343	¹âÆ¤èë	3.50	Sapling	¹âÆ¤èë	BL	5.20	4.80	0.55	74.50	79.50
24	3344	¹âÆ¤èë	5.70	Adult	¹âÆ¤èë	BL	5.80	5.70	1.00	75.40	78.50
24	3345	¹âÆ¤èë	4.30	Sapling	¹âÆ¤èë	BL	5.60	4.80	1.85	75.80	79.00
24	3346	¹âÆ¤èë	4.70	Sapling	¹âÆ¤èë	BL	7.20	6.80	1.95	75.40	79.50
24	3347	¹âÆ¤èë	4.20	Sapling	¹âÆ¤èë	BL	6.30	5.70	2.35	76.40	79.30
24	3348	¹âÆ¤èë	6.70	Adult	¹âÆ¤èë	BL	5.20	4.70	1.65	77.20	79.30
24	3349	¹âÆ¤èë	3.70	Sapling	¹âÆ¤èë	BL	6.10	5.00	1.15	77.00	79.70
26	3350	¹âÆ¤èë	5.80	Adult	¹âÆ¤èë	BL	8.90	5.60	1.00	40.00	64.20
25	3351	¹âÆ¤èë	11.00	Adult	¹âÆ¤èë	BL	12.80	7.50	6.05	40.30	63.50
25	3353	¹âÆ¤èë	11.70	Adult	¹âÆ¤èë	BL	12.50	7.00	6.40	43.20	63.10
25	3354	¹âÆ¤èë	13.30	Adult	¹âÆ¤èë	BL	12.30	6.80	5.10	45.60	60.30
25	3355	ÂíÎ²ËÉ	3.90	Sapling	ÂíÎ²ËÉ	PM	4.30	0.50	2.25	47.40	62.20
25	3356	¹âÆ¤èë	4.80	Sapling	¹âÆ¤èë	BL	8.60	3.80	1.35	47.70	60.30
25	3357	»¯Ïã	3.40	Sapling	»¯Ïã	PS	5.20	2.50	1.40	49.70	60.10
25	3358	»¯Ïã	6.60	Adult	»¯Ïã	PS	9.00	2.30	2.70	50.20	61.30
25	3359	¹âÆ¤èë	46.30	Adult	¹âÆ¤èë	BL	12.80	3.60	7.25	54.80	62.50
25	3360	»¯Ïã	4.60	Sapling	»¯Ïã	PS	6.00	1.50	1.90	56.30	62.10
25	3361	¹âÆ¤èë	12.50	Adult	¹âÆ¤èë	BL	9.80	3.60	4.35	59.80	63.50
25	3362	»¯Ïã	2.50	Sapling	»¯Ïã	PS	5.20	2.80	2.65	57.80	63.50
25	3363	»¯Ïã	2.70	Sapling	»¯Ïã	PS	4.80	2.50	1.40	57.60	63.70
25	3364	»¯Ïã	3.90	Sapling	»¯Ïã	PS	5.20	3.20	1.40	57.40	63.20
25	3365	»¯Ïã	7.30	Adult	»¯Ïã	PS	6.90	1.50	2.00	57.30	63.50
25	3366	»¯Ïã	6.30	Adult	»¯Ïã	PS	7.30	1.20	3.65	57.20	63.40
25	3367	¹âÆ¤èë	11.50	Adult	¹âÆ¤èë	BL	11.30	5.30	4.35	56.90	63.50
25	3368	¹âÆ¤èë	3.50	Sapling	¹âÆ¤èë	BL	6.50	5.20	0.95	56.60	69.20
25	3369	»¯Ïã	6.10	Adult	»¯Ïã	PS	7.80	2.20	3.10	55.50	68.80
25	3370	·ãÏã	10.60	Adult	·ãÏã	LF	9.50	1.30	6.40	52.30	67.70
25	3371	·ãÏã	15.10	Adult	·ãÏã	LF	12.50	2.40	6.20	51.60	67.90
25	3372	¹âÆ¤èë	6.80	Adult	¹âÆ¤èë	BL	9.50	5.50	2.05	51.30	67.80
25	3373	ÂíÎ²ËÉ	4.00	Sapling	ÂíÎ²ËÉ	PM	4.30	1.40	3.00	50.30	68.90
25	3374	¹âÆ¤èë	6.60	Adult	¹âÆ¤èë	BL	9.00	3.00	2.70	49.60	68.10
25	3375	¹âÆ¤èë	10.10	Adult	¹âÆ¤èë	BL	9.50	5.20	3.20	49.70	67.40
25	3376	¹âÆ¤èë	11.00	Adult	¹âÆ¤èë	BL	10.10	4.00	3.85	42.90	67.40
25	3377	¹âÆ¤èë	11.60	Adult	¹âÆ¤èë	BL	10.80	8.00	2.40	47.70	67.50
25	3378	¹âÆ¤èë	12.00	Adult	¹âÆ¤èë	BL	10.00	6.30	3.10	47.70	66.80
25	3379	¹âÆ¤èë	11.70	Adult	¹âÆ¤èë	BL	12.00	4.30	6.65	46.80	69.10
25	3380	ÂíÎ²ËÉ	3.80	Sapling	ÂíÎ²ËÉ	PM	3.50	0.50	2.15	46.60	68.90
25	3381	·ãÏã	5.90	Adult	·ãÏã	LF	7.30	1.20	3.20	42.00	70.10
25	3383	¹âÆ¤èë	12.50	Adult	¹âÆ¤èë	BL	11.80	6.00	4.35	42.20	61.60
25	3384	¹âÆ¤èë	28.60	Adult	¹âÆ¤èë	BL	13.80	4.50	8.25	42.10	71.20
25	3385	»¯Ïã	5.70	Adult	»¯Ïã	PS	7.50	1.80	4.45	46.20	73.40
25	3386	¹âÆ¤èë	4.80	Sapling	¹âÆ¤èë	BL	9.40	6.00	1.50	48.10	74.50
25	3387	»¯Ïã	3.70	Sapling	»¯Ïã	PS	6.50	1.60	2.95	48.80	73.20
25	3388	˜BÄ¾	3.40	Sapling	ÆäËüÊ÷ÖÖ	Others	7.20	7.00	1.35	48.80	72.60
25	3389	¹âÆ¤èë	7.60	Adult	¹âÆ¤èë	BL	11.20	7.20	3.20	49.70	72.20
25	3390	¹âÆ¤èë	9.60	Adult	¹âÆ¤èë	BL	12.50	8.00	4.10	49.60	71.80
25	3391	·ãÏã	6.60	Adult	·ãÏã	LF	9.80	3.00	3.75	49.50	70.10
25	3392	·ãÏã	13.00	Adult	·ãÏã	LF	13.70	3.20	5.00	49.70	70.10
25	3393	¹âÆ¤èë	11.60	Adult	¹âÆ¤èë	BL	10.50	2.50	5.10	49.80	70.80
25	3394	ÑÎ·ôÄ¾	3.20	Sapling	ÆäËüÊ÷ÖÖ	Others	5.20	1.40	2.40	50.30	71.20
25	3395	¹âÆ¤èë	5.50	Adult	¹âÆ¤èë	BL	8.50	4.30	2.30	53.50	69.20
25	3396	¹âÆ¤èë	6.00	Adult	¹âÆ¤èë	BL	8.30	5.20	2.55	55.00	68.30
25	3397	¹âÆ¤èë	15.90	Adult	¹âÆ¤èë	BL	13.80	4.00	7.15	54.70	70.30
25	3398	¹âÆ¤èë	6.20	Adult	¹âÆ¤èë	BL	9.50	6.30	1.90	55.60	69.80
25	3399	»¯Ïã	5.30	Adult	»¯Ïã	PS	7.00	2.60	2.60	55.80	68.00
25	3400	»¯Ïã	6.70	Adult	»¯Ïã	PS	7.30	3.00	4.10	57.10	68.50
25	3401	»¯Ïã	4.90	Sapling	»¯Ïã	PS	6.30	3.00	2.15	57.10	68.30
25	3402	»¯Ïã	5.80	Adult	»¯Ïã	PS	7.50	3.00	3.75	57.10	68.10
25	3403	»¯Ïã	6.70	Adult	»¯Ïã	PS	7.00	3.20	3.45	57.30	68.00
25	3404	»¯Ïã	4.30	Sapling	»¯Ïã	PS	5.80	2.20	2.55	57.50	68.00
25	3405	»¯Ïã	6.10	Adult	»¯Ïã	PS	6.80	1.50	3.80	57.50	68.20
25	3406	»¯Ïã	3.80	Sapling	»¯Ïã	PS	5.30	2.50	1.90	58.50	67.80
25	3407	»¯Ïã	3.50	Sapling	»¯Ïã	PS	5.20	1.80	1.90	58.90	67.80
25	3408	»¯Ïã	13.50	Adult	»¯Ïã	PS	10.00	4.30	6.00	58.50	69.80
25	3409	»¯Ïã	3.20	Sapling	»¯Ïã	PS	4.80	2.10	2.10	59.80	70.00
25	3410	¹âÆ¤èë	5.40	Adult	¹âÆ¤èë	BL	7.80	2.20	3.70	55.80	72.80
25	3411	É½Ì´	3.60	Sapling	ÆäËüÊ÷ÖÖ	Others	3.20	1.10	2.55	55.60	73.40
25	3412	˜BÄ¾	4.20	Sapling	ÆäËüÊ÷ÖÖ	Others	4.80	4.00	1.85	59.30	73.30
25	3413	É½Ì´	3.40	Sapling	ÆäËüÊ÷ÖÖ	Others	3.00	1.10	1.40	59.80	74.80
25	3414	¹âÆ¤èë	7.40	Adult	¹âÆ¤èë	BL	9.00	4.00	3.15	54.50	75.10
25	3415	¹âÆ¤èë	6.30	Adult	¹âÆ¤èë	BL	8.00	4.50	2.80	56.70	75.20
25	3416	ÂíÎ²ËÉ	10.20	Adult	ÂíÎ²ËÉ	PM	6.50	1.30	3.60	57.10	75.50
25	3417	¹âÆ¤èë	2.90	Sapling	¹âÆ¤èë	BL	4.20	1.30	2.25	57.80	75.30
25	3418	¹âÆ¤èë	3.70	Sapling	¹âÆ¤èë	BL	6.20	3.00	2.30	59.50	77.30
25	3419	¹âÆ¤èë	5.30	Adult	¹âÆ¤èë	BL	5.60	3.20	1.95	59.20	77.50
25	3420	¹âÆ¤èë	4.20	Sapling	¹âÆ¤èë	BL	7.50	4.60	2.10	58.30	78.00
25	3421	¹âÆ¤èë	4.10	Sapling	¹âÆ¤èë	BL	7.20	3.80	1.40	58.20	77.90
25	3422	¹âÆ¤èë	6.30	Adult	¹âÆ¤èë	BL	8.50	5.80	2.25	59.80	79.80
25	3423	¹âÆ¤èë	6.90	Adult	¹âÆ¤èë	BL	8.80	6.00	2.25	58.90	79.10
25	3424	¹âÆ¤èë	3.60	Sapling	¹âÆ¤èë	BL	7.20	2.80	2.00	57.20	78.50
25	3425	¹âÆ¤èë	5.40	Adult	¹âÆ¤èë	BL	9.00	3.20	2.90	57.10	78.10
25	3426	ÂíÎ²ËÉ	5.60	Adult	ÂíÎ²ËÉ	PM	4.80	1.30	1.95	56.50	79.70
25	3427	¹âÆ¤èë	4.30	Sapling	¹âÆ¤èë	BL	5.30	1.30	2.95	56.30	78.10
25	3428	¹âÆ¤èë	4.50	Sapling	¹âÆ¤èë	BL	6.40	2.80	2.60	55.50	78.20
25	3429	¹âÆ¤èë	4.30	Sapling	¹âÆ¤èë	BL	7.00	3.80	1.90	55.20	78.20
25	3430	¹âÆ¤èë	3.70	Sapling	¹âÆ¤èë	BL	5.30	2.30	2.45	52.30	77.20
25	3431	¹âÆ¤èë	5.90	Adult	¹âÆ¤èë	BL	7.50	3.20	4.40	50.60	78.50
25	3432	¹âÆ¤èë	6.80	Adult	¹âÆ¤èë	BL	9.80	3.60	4.45	50.30	79.10
25	3433	¹âÆ¤èë	3.90	Sapling	¹âÆ¤èë	BL	6.50	2.00	2.15	49.80	79.10
25	3434	·ãÏã	14.70	Adult	·ãÏã	LF	11.80	2.20	6.65	49.70	78.80
25	3435	·ãÏã	5.70	Adult	·ãÏã	LF	8.40	3.20	2.20	49.10	79.70
25	3436	¹âÆ¤èë	5.90	Adult	¹âÆ¤èë	BL	9.50	4.60	2.10	48.80	77.30
25	3437	·ãÏã	9.70	Adult	·ãÏã	LF	10.20	3.50	4.20	47.80	77.30
25	3438	¹âÆ¤èë	7.10	Adult	¹âÆ¤èë	BL	9.80	5.00	2.40	47.10	78.30
25	3439	¹âÆ¤èë	8.40	Adult	¹âÆ¤èë	BL	10.50	5.10	2.40	46.20	78.00
25	3440	¹âÆ¤èë	4.00	Sapling	¹âÆ¤èë	BL	7.50	5.00	2.20	45.00	79.50
25	3441	¹âÆ¤èë	2.60	Sapling	¹âÆ¤èë	BL	7.00	6.30	1.00	45.60	78.80
25	3442	¹âÆ¤èë	4.20	Sapling	¹âÆ¤èë	BL	7.30	3.10	2.45	45.60	78.20
25	3443	¹âÆ¤èë	4.10	Sapling	¹âÆ¤èë	BL	7.10	2.50	2.50	45.80	77.80
25	3444	¹âÆ¤èë	7.00	Adult	¹âÆ¤èë	BL	9.80	5.60	1.70	43.20	79.60
25	3445	¹âÆ¤èë	7.70	Adult	¹âÆ¤èë	BL	10.20	6.30	1.90	43.10	79.40
25	3446	¹âÆ¤èë	4.40	Sapling	¹âÆ¤èë	BL	8.40	5.20	1.65	40.80	79.20
26	3447	¹âÆ¤èë	14.80	Adult	¹âÆ¤èë	BL	12.50	7.50	5.40	20.10	63.20
26	3448	·ãÏã	17.40	Adult	·ãÏã	LF	10.20	3.70	5.75	22.10	60.10
26	3449	¹âÆ¤èë	14.50	Adult	¹âÆ¤èë	BL	13.50	7.00	6.00	22.30	62.30
26	3450	É½Ì´	3.20	Sapling	ÆäËüÊ÷ÖÖ	Others	3.50	0.60	0.85	23.50	63.20
26	3451	»¯Ïã	7.50	Adult	»¯Ïã	PS	7.80	3.00	4.00	24.30	62.80
24	3452	»¯Ïã	5.20	Adult	»¯Ïã	PS	6.80	1.20	1.65	63.40	62.90
26	3453	»¯Ïã	4.80	Sapling	»¯Ïã	PS	6.50	2.10	2.00	24.50	62.70
26	3454	·ãÏã	4.70	Sapling	·ãÏã	LF	5.70	2.50	2.10	29.80	62.30
26	3455	·ãÏã	22.50	Adult	·ãÏã	LF	12.80	3.00	9.65	29.90	62.20
26	3456	»¯Ïã	3.90	Sapling	»¯Ïã	PS	7.50	5.00	1.00	30.30	61.80
26	3457	»¯Ïã	7.30	Adult	»¯Ïã	PS	8.00	3.10	3.70	34.30	60.80
26	3458	»¯Ïã	5.60	Adult	»¯Ïã	PS	6.50	1.10	3.85	36.80	60.50
26	3459	¹âÆ¤èë	11.60	Adult	¹âÆ¤èë	BL	13.50	8.50	4.25	34.60	63.50
26	3460	»¯Ïã	3.80	Sapling	»¯Ïã	PS	4.00	2.20	1.15	34.80	63.60
26	3461	»¯Ïã	5.10	Adult	»¯Ïã	PS	7.30	4.10	1.45	37.50	63.80
26	3462	¹âÆ¤èë	6.60	Adult	¹âÆ¤èë	BL	10.50	5.50	2.40	37.90	63.70
26	3463	¹âÆ¤èë	11.40	Adult	¹âÆ¤èë	BL	9.80	9.00	4.25	38.30	67.80
26	3465	¹âÆ¤èë	15.20	Adult	¹âÆ¤èë	BL	12.00	4.50	5.10	36.40	72.00
26	3466	·ãÏã	16.80	Adult	·ãÏã	LF	12.50	4.00	4.85	30.20	70.90
26	3467	·ãÏã	7.60	Adult	·ãÏã	LF	8.40	1.80	4.10	30.00	71.00
26	3468	¹âÆ¤èë	8.70	Adult	¹âÆ¤èë	BL	9.40	7.00	3.90	29.80	70.80
26	3469	¹âÆ¤èë	19.50	Adult	¹âÆ¤èë	BL	12.30	3.20	7.25	29.50	70.20
26	3470	É½Ñî	3.30	Sapling	É½Ñî	PD	3.00	1.50	1.35	26.70	68.80
26	3471	É½Ñî	5.40	Adult	É½Ñî	PD	6.80	2.00	2.10	26.30	69.20
26	3472	¹âÆ¤èë	8.50	Adult	¹âÆ¤èë	BL	9.80	6.20	3.95	26.00	68.60
26	3473	¹âÆ¤èë	4.80	Sapling	¹âÆ¤èë	BL	6.30	3.80	1.15	23.10	64.10
26	3474	¹âÆ¤èë	4.60	Sapling	¹âÆ¤èë	BL	7.50	5.30	1.50	22.10	64.80
26	3475	¹âÆ¤èë	12.00	Adult	¹âÆ¤èë	BL	8.90	3.20	4.25	22.00	64.90
26	3476	ÂíÎ²ËÉ	3.50	Sapling	ÂíÎ²ËÉ	PM	4.00	0.50	1.70	22.30	68.80
26	3477	¹âÆ¤èë	12.10	Adult	¹âÆ¤èë	BL	10.80	1.40	6.20	22.00	72.50
26	3478	¹âÆ¤èë	15.10	Adult	¹âÆ¤èë	BL	11.30	7.50	5.50	21.00	75.80
26	3479	É½Ñî	3.80	Sapling	É½Ñî	PD	8.20	3.30	2.90	23.10	75.70
26	3480	ÂíÎ²ËÉ	4.20	Sapling	ÂíÎ²ËÉ	PM	4.50	0.60	2.65	23.40	72.40
26	3481	¹âÆ¤èë	15.70	Adult	¹âÆ¤èë	BL	13.80	3.40	8.15	25.80	77.20
26	3482	»¯Ïã	4.50	Sapling	»¯Ïã	PS	6.00	3.00	1.60	24.80	78.50
26	3483	»¯Ïã	2.80	Sapling	»¯Ïã	PS	5.20	3.40	2.00	24.90	78.70
26	3484	»¯Ïã	2.70	Sapling	»¯Ïã	PS	5.10	2.30	1.00	24.50	78.90
26	3485	¹âÆ¤èë	9.40	Adult	¹âÆ¤èë	BL	8.50	4.00	2.45	23.80	79.70
26	3486	¹âÆ¤èë	14.40	Adult	¹âÆ¤èë	BL	11.60	5.20	3.80	24.30	78.80
26	3487	ÂíÎ²ËÉ	4.00	Sapling	ÂíÎ²ËÉ	PM	5.00	0.40	2.35	29.80	79.70
26	3488	¹âÆ¤èë	16.60	Adult	¹âÆ¤èë	BL	12.30	6.00	6.25	35.30	75.80
26	3489	É½Ñî	4.00	Sapling	É½Ñî	PD	6.80	4.00	2.30	35.30	76.70
26	3490	ÂíÉ£	5.00	Adult	ÆäËüÊ÷ÖÖ	Others	3.80	1.40	3.65	35.90	76.60
26	3491	¹âÆ¤èë	12.80	Adult	¹âÆ¤èë	BL	12.60	7.30	5.90	36.30	76.00
26	3492	É½Ñî	3.60	Sapling	É½Ñî	PD	8.00	5.20	1.50	38.90	79.30
27	3493	»¯Ïã	4.60	Sapling	»¯Ïã	PS	5.50	2.70	2.55	1.50	61.50
27	3494	¶Å¾é	2.90	Sapling	ÆäËüÊ÷ÖÖ	Others	2.60	0.90	1.40	1.40	61.50
27	3495	¶Å¾é	3.20	Sapling	ÆäËüÊ÷ÖÖ	Others	2.90	1.00	1.35	1.50	61.60
27	3496	»¯Ïã	3.30	Sapling	»¯Ïã	PS	4.90	3.10	2.85	7.40	61.20
27	3497	»¯Ïã	4.70	Sapling	»¯Ïã	PS	5.10	2.30	3.15	10.00	61.20
27	3498	»¯Ïã	2.80	Sapling	»¯Ïã	PS	4.50	2.90	2.75	10.40	61.20
27	3499	»¯Ïã	4.80	Sapling	»¯Ïã	PS	5.30	3.10	3.15	12.40	60.90
27	3500	»¯Ïã	4.80	Sapling	»¯Ïã	PS	4.60	3.10	2.65	15.10	60.50
27	3501	»¯Ïã	5.50	Adult	»¯Ïã	PS	7.20	4.10	2.80	16.80	61.10
27	3502	»¯Ïã	7.40	Adult	»¯Ïã	PS	7.80	5.20	4.55	16.80	60.50
27	3503	¹âÆ¤èë	3.10	Sapling	¹âÆ¤èë	BL	6.20	5.80	0.70	18.10	60.70
27	3504	»¯Ïã	2.90	Sapling	»¯Ïã	PS	2.80	1.10	0.85	19.50	60.80
27	3505	»¯Ïã	5.90	Adult	»¯Ïã	PS	5.30	3.10	2.65	18.60	61.80
27	3506	¹âÆ¤èë	3.40	Sapling	¹âÆ¤èë	BL	6.80	2.90	1.55	18.20	62.20
27	3507	¹âÆ¤èë	3.30	Sapling	¹âÆ¤èë	BL	3.20	1.20	1.05	16.80	62.10
27	3508	¹âÆ¤èë	4.70	Sapling	¹âÆ¤èë	BL	4.90	3.20	2.25	16.60	62.20
27	3509	¹âÆ¤èë	6.10	Adult	¹âÆ¤èë	BL	10.20	8.80	2.20	16.80	62.40
27	3510	¹âÆ¤èë	6.70	Adult	¹âÆ¤èë	BL	10.20	9.20	2.65	16.60	63.10
27	3511	¹âÆ¤èë	7.60	Adult	¹âÆ¤èë	BL	9.80	3.90	3.15	15.80	63.40
27	3512	¹âÆ¤èë	25.20	Adult	¹âÆ¤èë	BL	14.20	8.90	5.70	12.40	62.80
27	3513	¹âÆ¤èë	10.20	Adult	¹âÆ¤èë	BL	12.10	9.20	3.60	10.40	62.10
27	3514	»¯Ïã	4.60	Sapling	»¯Ïã	PS	3.90	1.90	3.00	9.20	62.10
27	3515	»¯Ïã	2.80	Sapling	»¯Ïã	PS	2.90	2.60	0.65	5.20	62.40
27	3516	»¯Ïã	3.60	Sapling	»¯Ïã	PS	5.90	2.90	2.20	5.20	62.30
27	3517	»¯Ïã	3.80	Sapling	»¯Ïã	PS	4.20	3.90	1.95	0.10	63.40
27	3518	˜BÄ¾	9.30	Adult	ÆäËüÊ÷ÖÖ	Others	5.80	2.90	2.25	5.10	64.20
27	3519	ÏãÕÁ	3.00	Sapling	ÆäËüÊ÷ÖÖ	Others	5.70	1.90	1.80	0.50	69.20
27	3520	É½Ñî	4.50	Sapling	É½Ñî	PD	5.80	2.50	2.40	0.50	69.60
27	3521	É½Ñî	3.00	Sapling	É½Ñî	PD	4.00	1.50	2.90	1.00	69.80
27	3522	»¯Ïã	3.30	Sapling	»¯Ïã	PS	4.90	2.50	3.00	1.90	69.40
27	3523	»¯Ïã	5.40	Adult	»¯Ïã	PS	4.30	3.80	2.85	2.10	69.40
27	3524	»¯Ïã	3.80	Sapling	»¯Ïã	PS	2.70	1.70	2.00	2.70	65.20
27	3525	»¯Ïã	4.20	Sapling	»¯Ïã	PS	4.50	2.40	3.70	3.70	65.20
27	3526	èçÄ¾	12.20	Adult	ÆäËüÊ÷ÖÖ	Others	6.20	3.00	3.85	4.70	65.20
27	3527	É½Ì´	15.60	Adult	ÆäËüÊ÷ÖÖ	Others	8.30	2.30	3.70	5.10	66.20
27	3528	¹âÆ¤èë	9.40	Adult	¹âÆ¤èë	BL	12.10	3.90	2.65	6.40	65.80
27	3529	¹âÆ¤èë	7.20	Adult	¹âÆ¤èë	BL	9.80	4.10	2.40	7.00	65.50
27	3530	É½Ì´	4.50	Sapling	ÆäËüÊ÷ÖÖ	Others	4.90	0.50	2.20	17.50	70.60
27	3531	¹âÆ¤èë	3.60	Sapling	¹âÆ¤èë	BL	7.20	4.90	2.15	19.20	70.10
27	3532	ÂíÎ²ËÉ	3.60	Sapling	ÂíÎ²ËÉ	PM	3.80	0.80	2.25	19.50	70.10
27	3533	¹âÆ¤èë	13.20	Adult	¹âÆ¤èë	BL	10.20	7.90	4.30	18.80	70.30
27	3534	ÂíÎ²ËÉ	3.20	Sapling	ÂíÎ²ËÉ	PM	3.10	0.50	1.70	17.90	70.60
27	3535	É½Ì´	7.20	Adult	ÆäËüÊ÷ÖÖ	Others	5.80	1.30	3.60	15.40	70.30
27	3536	»¯Ïã	4.60	Sapling	»¯Ïã	PS	5.80	1.90	2.40	16.10	74.20
27	3537	¹âÆ¤èë	7.90	Adult	¹âÆ¤èë	BL	10.80	9.20	3.35	14.30	73.50
27	3538	»¯Ïã	3.10	Sapling	»¯Ïã	PS	3.90	1.80	1.15	16.10	73.80
27	3539	»¯Ïã	7.30	Adult	»¯Ïã	PS	11.20	2.90	4.40	16.80	74.10
27	3540	»¯Ïã	6.30	Adult	»¯Ïã	PS	7.90	2.80	4.50	16.40	73.60
27	3541	»¯Ïã	3.80	Sapling	»¯Ïã	PS	4.80	1.70	2.75	18.20	74.20
27	3542	É½Ì´	3.80	Sapling	ÆäËüÊ÷ÖÖ	Others	3.50	1.90	1.10	19.10	76.30
27	3543	É½Ì´	6.10	Adult	ÆäËüÊ÷ÖÖ	Others	5.00	1.90	2.50	19.10	76.20
27	3544	»¯Ïã	8.20	Adult	»¯Ïã	PS	9.80	4.20	4.05	18.80	77.20
27	3545	¹âÆ¤èë	5.30	Adult	¹âÆ¤èë	BL	7.20	5.30	1.70	19.10	77.80
27	3546	¹âÆ¤èë	17.20	Adult	¹âÆ¤èë	BL	12.30	9.50	5.85	17.80	78.00
27	3547	¹âÆ¤èë	10.30	Adult	¹âÆ¤èë	BL	13.50	7.80	3.15	18.20	80.00
27	3548	ÂíÎ²ËÉ	3.10	Sapling	ÂíÎ²ËÉ	PM	3.90	0.50	1.65	12.50	78.30
27	3549	»¯Ïã	5.60	Adult	»¯Ïã	PS	7.50	1.00	3.55	10.20	79.70
27	3550	»¯Ïã	3.60	Sapling	»¯Ïã	PS	10.20	0.80	1.20	9.40	79.50
27	3551	»¯Ïã	3.10	Sapling	»¯Ïã	PS	5.10	1.20	2.15	9.60	80.00
27	3552	»¯Ïã	4.80	Sapling	»¯Ïã	PS	5.30	1.30	2.45	9.50	79.50
27	3553	»¯Ïã	2.80	Sapling	»¯Ïã	PS	4.20	1.10	0.95	8.50	77.80
27	3554	ÂíÎ²ËÉ	4.20	Sapling	ÂíÎ²ËÉ	PM	5.20	1.10	2.30	8.10	74.35
27	3555	É½Ñî	9.20	Adult	É½Ñî	PD	7.90	5.80	3.30	8.10	74.30
27	3556	»¯Ïã	3.70	Sapling	»¯Ïã	PS	4.70	2.30	1.75	8.10	74.10
27	3557	É½Ñî	4.80	Sapling	É½Ñî	PD	4.70	3.20	2.50	6.80	74.60
27	3558	ÂíÎ²ËÉ	3.60	Sapling	ÂíÎ²ËÉ	PM	5.00	0.50	2.85	6.30	74.30
27	3559	ÂíÎ²ËÉ	4.40	Sapling	ÂíÎ²ËÉ	PM	5.00	0.20	2.65	6.50	77.50
[truncated: 806 more rows]
